# Supplementary material for: Pseudo-Chromosomal Genome Assembly in Combination with Comprehensive Transcriptome Analysis in Agaricus bisporus Strain KMCC00540 Reveals Mechanical Stimulus Responsive Genes Associated with Browning Effect
Source: J Fungi (Basel). 2022 Aug 22;8(8):886. doi: 10.3390/jof8080886 (PMC9410529; doi:10.3390/jof8080886)
Supplement: Supplementary file 1 [file jof-08-00886-s001.zip]

Archive with 2 entries (2 files):
- SupplementaryTable.xlsx
- Supplementary_Figure_.pdf
