# Supplementary material for: Pseudo-Chromosomal Genome Assembly in Combination with Comprehensive Transcriptome Analysis in Agaricus bisporus Strain KMCC00540 Reveals Mechanical Stimulus Responsive Genes Associated with Browning Effect
Source: J Fungi (Basel). 2022 Aug 22;8(8):886. doi: 10.3390/jof8080886 (PMC9410529; doi:10.3390/jof8080886)
Supplement: Supplementary file 1 [file jof-08-00886-s001.zip › SupplementaryTable.xlsx]

## Sheet: Table S1
Table S1. Time-course transcriptome data of mechanical stimulus treated A.bisporus strain KMCC00540
	control-1	control-2	control-3	20m-1	20m-2	20m-3	60m-1	60m-2	60m-3	120m-1	120m-2	120m-3
chr02_08040T	92.13	88.665	93.192	69.991	70.061	64.618	50.082	74.316	56.46	53.565	58.474	112.407
chr02_08000T	2.081	2.416	3.767	3.291	2.674	2.321	2.974	2.098	2.079	5.337	2.179	1.399
chr04_10160T	0	0	0	0	0	0	0	0	0	0	0	0
chr06_02750T	98.737	148.038	111.581	149.378	128.325	139.736	54.61	53.275	60.895	131.628	105.948	170.892
chr05_00240T	24.829	22.287	28.735	58.685	28.407	34.387	40.564	34.943	71.891	35.424	31.474	33.817
chr04_05120T	39.3	38.212	57.988	22.389	69.322	36.203	28.329	31.725	26.123	35.969	22.833	22.075
chr04_04080T	10.269	9.378	9.272	38.165	0	12.635	4.785	9.981	13.242	4.369	8.42	9.934
chr04_06040T	241.762	295.136	231.988	189.818	252.146	203.426	306.328	364.562	257.543	243.723	249.993	269.512
chr07_01160T	0	0	0	0	0	0	0	0	0	0	0	0
chr02_09320T	0.344	0.623	0.819	0	0.311	0.67	0	0.815	1.072	0.777	0.765	0.323
chr12_01350T	0	0	0	0	0	0	0	0	0	0	0	0
chr03_04010T	10.682	13.389	10.118	27.326	13.8	25.909	7.553	10.592	12.928	49.308	22.585	62.564
chr12_00870T	37.229	49.054	46.696	62.098	51.69	53.324	37.322	24.3	29.995	64.16	47.473	50.951
chr04_09030T	0	0	0	0.02	0	5.662	15.127	0	4.685	8.435	10.781	0
chr09_02500T	20.048	15.116	18.944	12.992	8.393	8.973	12.359	14.513	17.252	21.259	16.803	19.804
chr01_01760T	0	4.197	1.847	0	0	0	9.302	4.267	4.269	10.423	16.353	6.802
chr04_00080T	0.628	0.186	0	0	0	0.206	0.237	0	0	0.232	0.306	0
chr08_04970T	1042	1358.13	926.413	970.455	1262.85	1229.84	276.446	459.553	547.429	178.969	185.411	220.821
chr07_02800T	18.673	25.15	20.072	19.108	16.027	17.813	17.946	20.247	13.371	22.48	14.91	14.81
chr01_01010T	89.587	89.321	68.861	75.182	78.288	68.919	47.088	75.528	56.959	80.404	87.979	67.935
chr04_05530T	57.807	67.548	62.765	70.062	65.889	61.957	57.728	46.553	60.415	44.152	53.868	47.798
chr02_01550T	16.199	16.384	28.753	28.382	78.415	29.168	74.028	143.051	63.242	1315.79	785.189	964.211
chr07_01880T	78.67	50.53	86.959	156.377	62.485	89.362	98.703	119.545	100.158	182.026	184.513	366.873
chr02_10030T	1.257	0.995	0.491	1.442	0.564	1.227	0.34	0.367	0.12	0.172	0.115	0.441
chr02_06490T	78.738	80.927	75.458	80.627	88.15	96.014	76.261	71.892	68.399	56.411	74.646	68.581
chr02_08850T	0.854	1.814	1.128	0	1.799	0.278	2.542	2.241	0.222	0.646	0.21	0
chr05_04240T	0	0	0	0	0	0	0	0	0	0	0	0
chr08_01110T	193.096	217.368	191.17	134.049	148.932	132.96	204.209	217.58	228.288	122.185	198.524	142.22
chr07_04900T	132.677	110.93	95.285	72.784	135.307	61.328	187.425	176.751	83.729	137.955	185.411	125.236
chr09_04690T	0	0	0	0	0	0	0	0	0	0	0	0
chr06_01370T	88.242	89.288	89.352	81.988	76.207	53.953	93.692	82.382	67.65	48.369	63.483	49.81
chr11_00940T	51.435	20.8	46.641	26.869	28.359	24.445	22.021	34.179	104.261	28.21	21.782	14.25
chr01_01020T	19.164	22.418	20.564	23.791	24.362	20.463	18.471	14.217	18.102	14.65	15.378	23.969
chr09_02840T	159.254	125.631	139.824	97.845	96.047	115.25	72.175	100.093	90.733	119.561	74.417	125.032
chr05_04660T	81.556	70.576	98.779	149.754	236.868	136.343	209.981	225.881	176.069	787.975	666.969	495.274
chr04_03700T	92.68	106.569	95.112	64.414	120.185	72.983	72.854	81.353	68.241	120.459	78.804	121.534
chr07_03020T	15.1	10.078	15.568	8.37	12.186	9.963	27.629	31.429	16.43	37.17	31.799	35.334
chr01_11050T	2.405	1.388	1.82	1.818	2.062	3.414	2.027	4.043	2.421	5.277	4.177	5.414
chr02_08210T	36.394	32.397	30.4	36.225	31.344	36.533	22.494	35.421	32.767	26.505	26.618	35.055
chr05_05200T	0	0	0	0	0	0	0	0	0	0	0	0
chr02_06280T	38.27	39.786	39.872	44.991	34.281	38.327	53.632	54.701	67.502	40.358	50.379	42.126
chr11_02810T	28.275	25.314	27.415	19.697	29.75	19.071	57.779	47.826	24.746	21.188	28.109	17.64
chr10_01600T	35.314	30.659	35.65	82.455	60.637	89.517	71.486	46.186	77.02	15.417	24.191	23.818
chr11_00860T	3.583	4.602	3.549	4.145	2.149	4.373	3.993	6.09	9.971	2.018	3.508	2.809
chr13_01170T	10.917	13.346	11.901	8.838	8.121	10.943	7.893	8.331	9.73	15.033	8.602	16.413
chr06_06890T	7.255	9.848	9.154	5.445	6.535	5.539	7.769	10.235	8.917	8.152	9.089	8.933
chr06_06150T	2.062	13.236	9.991	5.76	13.236	6.116	8.253	9.492	11.375	14.105	10.886	8.137
chr02_03020T	14.805	12.592	15.204	14.496	10.795	12.047	16.289	16.804	21.78	11.28	15.216	8.094
chr01_07490T	107.534	117.182	142.79	115.581	141.6	137.88	143.301	110.094	151.804	118.33	115.706	102.387
chr02_09250T	200.508	219.871	191.879	104.448	119.533	146.997	184.997	210.92	170.544	63.554	99.64	75.448
chr12_02650T	158.429	149.065	134.046	115.663	165.144	109.021	131.611	137.561	100.066	167.053	207.996	170.548
chr13_04210T	0.697	0	0	0	0	0	0	0	0	0	0	0
chr03_09150T	37.376	36.43	45.085	45.631	48.052	44.186	47.314	49.639	33.442	37.947	38.575	30.846
chr04_09790T	106.945	130.976	100.917	144.563	95.152	104.07	65.106	74.183	78.508	110.329	92.586	156.169
chr10_01990T	60.301	163.613	108.578	101.217	127.449	119.283	75.869	62.145	130.837	20.956	37.772	39.532
chr01_06300T	24.849	25.216	22.074	11.906	14.85	13.171	18.018	26.999	17.446	25.92	22.891	23.355
chr04_10110T	18.232	11.947	10.464	6.562	10.066	12.893	15.6	13.372	16.079	21.107	22.088	13.411
chr03_02400T	0	0	0	0	0	0	0	0	0	0	0	0
chr09_02320T	0	0	0	2.702	2.674	0	0	0	0	0	0	0
chr03_10400T	19.331	15.379	21.61	41.253	26.005	22.774	18.224	19.361	17.335	32.862	20.521	22.688
chr08_04090T	0.069	4.306	6.269	0	6.526	0.072	0	0.02	0.018	14.993	4.722	0
chr05_04410T	3.682	1.694	2.975	0	3.375	3.641	4.836	10.042	6.672	4.207	0	1.808
chr05_00700T	0	0	0	0	0	0	0	0	0	0	0	0
chr12_03500T	12.979	15.947	17.306	24.512	19.684	27.559	20.261	16.02	17.807	10.453	12.645	8.18
chr05_01720T	0.432	0	1.037	0.406	1.575	2.558	0.988	1.385	0.684	3.43	1.3	2.465
chr06_03070T	291.627	259.962	414.932	148.281	247.897	182.942	401.379	333.816	200.446	66.036	89.853	73.317
chr03_04630T	437.45	616.788	576.73	411.818	1059.51	549.538	1228.48	1587.23	318.226	1717.66	1193.73	892.52
chr07_04310T	4.978	2.295	0	6.979	0	0	0	2.373	0	11.421	0	0
chr10_03060T	51.209	53.711	48.479	85.624	52.818	66.207	39.031	36.959	54.094	47.744	40.907	69.259
chr05_03760T	31.741	37.108	35.331	29.337	23.749	30.437	37.991	28.903	34.717	39.067	46.441	39.478
chr03_00930T	27.431	21.248	20.627	21.891	24.887	17.544	20.889	20.542	18.971	24.83	36.74	20.536
chr13_00140T	0	0	0	2.966	0	0	0	1.416	1.414	0	0	0
chr09_02700T	57.709	61.897	52.401	41.548	68.68	37.657	52.48	65.669	43.042	50.034	58.255	51.468
chr02_01640T	0	0	0	0	0	0	0	0	0	0	0	0
chr05_07470T	0	0	0	0	0	0	0	0	0	0	0	0
chr03_02410T	0	0	0	12.129	0	3.228	0	6.426	9.656	0	0	3.293
chr10_02810T	0	0	0	0	0	0	0	0	0	0	0	0
chr07_05400T	1.551	0.7	1.228	2.509	1.751	1.135	0.432	1.222	2.125	0	2.303	0.732
chr08_05330T	34.087	28.44	50.727	36.55	26.919	33.346	45.781	52.389	57.097	8.717	18.112	11.312
chr04_03280T	23.258	21.554	26.942	45.306	41.245	42.938	48.312	52.857	34.837	125.716	110.354	87.943
chr02_06050T	23.926	20.516	26.387	33.563	28.232	33.294	38.125	40.738	28.027	41.902	41.873	38.843
chr04_10550T	170.986	141.305	132.29	139.921	176.62	136.044	159.662	140.943	130.892	106.647	131.696	101.547
chr08_04540T	98.423	129.631	138.741	199.357	90.989	148.235	177.135	192.323	248.155	220.326	270.618	197.197
chr05_03730T	1059.95	547.01	1091.41	58.461	84.872	85.35	3749.69	2829.72	1445.49	328.91	885.374	460.693
chr04_03500T	77.58	74.38	65.713	77.996	117.082	92.796	62.647	50.026	46.924	45.605	57.891	34.861
chr04_04110T	216.491	220.384	185.938	179.589	173.469	151.03	193.733	207.864	283.177	93.379	114.005	100.019
chr05_05380T	1.374	1.17	1.629	1.991	1.848	1.64	1.523	1.731	2.273	2.613	1.845	3.057
chr11_01980T	62.814	85.102	94.329	169.024	64.78	132.547	70.416	55.23	143.515	44.677	57.643	110.577
chr12_01270T	123.115	143.983	238.466	212.156	169.56	253.749	211.401	122.519	323.003	82.068	92.901	108.414
chr10_02470T	10.181	7.323	6.642	5.811	9.716	8.2	10.681	9.156	5.35	10.776	16.506	6.189
chr10_02160T	10.701	11.16	10.91	11.956	11.165	10.18	8.119	6.233	9.028	14.892	10.8	15.359
chr01_07950T	0	0	0	0	0	0	0	0	0	0	0	0
chr05_02990T	61.017	68.882	56.887	43.996	62.514	37.306	50.484	51.085	46.018	46.533	75.64	46.452
chr02_10090T	590.587	831.357	520.18	400.817	553.532	390.102	270.086	390.797	372.801	319.496	194.156	223.275
chr08_02650T	13.028	9.367	11.073	12.932	7.42	7.488	13.511	16.957	17.825	15.286	12.674	10.418
chr04_08800T	2.042	2.11	3.294	3.444	2.392	2.754	2.058	0.906	1.968	0.787	1.013	0.872
chr01_11920T	27.882	23.084	29.681	18.681	23.292	26.219	37.065	37.906	43.107	24.921	18.599	23.786
chr05_04940T	37.7	43.742	37.188	37.809	42.285	41.36	68.759	57.226	64.97	32.509	58.111	34.172
chr06_02090T	43.12	37.359	39.735	44.514	44.551	42.577	35.439	37.703	42.294	30.148	28.845	34.581
chr09_01710T	29.424	24.964	18.098	14.059	24.012	14.863	16.176	16.662	23.277	16.032	14.585	14.799
chr08_04920T	20.765	18.21	17.488	31.531	27.581	37.389	19.572	22.121	17.862	27.272	25.5	20.503
chr08_03700T	24.397	25.795	26.696	56.084	42.704	64.01	23.256	32.407	41.952	19.13	26.838	27.51
chr12_04620T	120.11	59.886	64.339	37.372	50.727	49.25	65.147	55.027	31.714	61.355	61.542	29.049
chr06_02470T	421.938	349.874	350.911	478.873	578.428	426.903	163.202	176.171	121.227	567.851	322.813	284.688
chr08_01130T	4.015	2.601	3.412	5.841	5.952	8.416	3.519	4.053	6.016	7.426	3.584	5.661
chr01_06740T	14.658	17.204	13.121	25.64	29.701	29.653	17.082	13.525	20.218	12.35	21.008	20.266
chr03_02560T	222.5	314.843	219.722	144.797	196.8	170.627	228.133	134.17	194.07	72.1	84.213	83.132
chr01_12140T	7.138	0	0	4.449	10.96	9.448	3.262	0	0	2.724	0	4.746
chr03_03500T	27.058	34.692	29.599	22.582	27.192	22.939	32.898	41.644	34.227	33.104	43.039	35.281
chr06_06670T	1.365	0.514	0.792	0.549	0.895	0.846	1.08	1.09	0.434	1.907	0.822	0.861
chr04_03760T	8.217	2.634	7.68	8.503	8.296	7.096	4.394	0.774	5.738	5.983	7.971	7.308
chr08_00720T	48.166	64.608	25.404	65.846	65.14	56.078	43.383	62.655	33.451	70.102	71.827	64.652
chr03_04370T	24.613	33.118	36.987	50.05	26.073	37.018	28.71	24.412	58.317	22.338	37.619	34.021
chr02_05620T	34.352	36.518	41.373	73.475	48.665	59.874	56.38	42.907	47.718	60.083	64.381	63.264
chr07_05080T	0	0	1.547	0	0	0	0	0	0	0	0	0
chr03_01170T	0.599	2.175	1.11	0.366	1.157	0.784	0.659	0.316	2.005	0.494	0.583	0.377
chr07_06360T	53.723	30.451	39.999	27.184	50.406	37.379	30.346	50.627	28.396	48.198	38.776	35.238
chr11_03130T	16.651	21.314	18.617	17.33	11.719	21.907	13.552	22.783	24.94	16.91	12.817	24.206
chr03_07670T	14.354	23.926	18.689	26.879	17.525	16.791	19.14	28.282	33.525	11.24	19.622	17.877
chr03_03140T	55.902	71.45	65.968	88.509	77.287	77.82	41.418	54.843	50.703	100.391	77.695	110.007
chr05_03310T	69.559	72.609	65.167	55.708	73.97	49.508	39.535	60.506	55.998	51.558	42.522	36.346
chr10_00220T	29.041	35.097	19.208	22.734	15.453	18.576	18.409	14.706	14.868	35.606	21.801	29.813
chr10_03130T	0	0	0	0	0	0	0	0	0	0	0	0
chr13_00050T	20.009	25.981	24.203	21.495	25.052	23.197	31.22	22.66	24.358	22.076	28.826	21.203
chr07_03870T	40.272	48.475	52.092	53.25	36.46	48.167	65.456	37.458	77.861	38.704	58.847	42.567
chr04_09850T	38.927	28.91	32.92	17.99	14.598	20.866	33.556	30.411	39.476	21.561	26.915	17.199
chr10_02290T	12.989	12.428	10.018	4.673	8.14	9.53	10.527	8.545	8.178	10.554	4.272	5.435
chr12_01620T	13.912	12.766	13.594	20.144	7.605	17.534	14.674	17.273	24.524	10.039	12.588	12.657
chr05_06850T	37.111	38.693	42.956	34.467	36.44	40.617	49.671	33.089	33.137	39.067	29.667	35.69
chr07_05990T	5.567	6.11	6.051	4.957	6.438	6.013	7.481	5.887	2.8	6.467	5.935	4.833
chr01_11120T	1044.44	368.029	553.027	45.398	49.385	158.518	1406.67	1602.26	662.436	442.71	676.04	1060.97
chr05_03070T	77.874	81.178	78.269	63.276	111.5	73.2	39.164	58.479	47.247	90.725	55.053	49.692
chr04_06960T	26.312	31.774	28.098	35.524	32.774	40.163	48.518	44.649	43.819	32.559	52.099	38.832
chr03_06170T	337.073	283.091	340.438	299.091	304.536	348.144	407.985	472.181	319.224	452.779	404.312	365.915
chr07_05840T	3.495	0.59	4.149	6.247	4.717	3.414	2.171	1.864	1.515	4.904	1.587	2.045
chr06_04090T	53.418	38.955	42.465	36.052	36.995	27.374	34.143	51.9	25.735	66.934	54.03	78.827
chr03_04110T	0	0	0	0	0	0	0	0	0	0	0	0
chr04_10390T	0	0	0	0	0	0	0	0	0	0	0	0
chr01_12420T	26.606	21.838	21.401	22.623	19.791	21.453	14.53	20.99	10.405	17.394	22.356	20.32
chr03_07790T	1914.16	1838.37	1912.78	1776.09	1236.86	1654.57	1994.91	2070.47	2307.87	1342.11	1176.17	1525.6
chr07_03690T	627.698	615.946	643.234	784.1	769.763	821.791	700.391	782.104	510.771	721.222	700.01	668.125
chr06_06490T	6.44	5.159	4.213	5.963	7.527	3.703	4.692	7.791	5.637	6.397	3.087	3.928
chr02_04220T	67.016	56.192	50.518	64.15	62.261	69.456	53.355	56.412	43.163	46.886	44.042	40.791
chr03_08590T	125.432	115.335	119.097	121.047	116.995	121.068	99.187	115.145	119.656	119.4	142.716	133.567
chr10_01610T	75.322	72.871	66.814	49.319	50.844	52.509	41.192	37.693	39.697	21.208	27.029	26.541
chr03_09030T	37.366	27.336	38.971	129.214	94.724	105.349	110.691	95.021	125.376	199.662	118.87	148.258
chr02_03480T	47.135	32.878	45.186	33.208	18.352	19.659	17.648	32.203	36.371	27.262	27.163	32.472
chr07_02600T	10.868	7.323	15.687	15.461	8.296	9.809	9.302	11.132	14.055	9.716	15.13	12.313
chr01_01570T	374.4	387.845	348.855	416.908	510.877	500.402	297.736	386.306	286.217	519.451	417.387	484.371
chr13_02210T	0	0.656	0.573	0.67	1.089	0	1.605	0.57	0.37	1.897	0.354	0.678
chr10_02200T	1.208	1.312	1.338	1.341	0.652	1.176	0.803	0.56	0.933	3.521	2.466	1.582
chr10_01920T	0	0.896	0	1.828	2.237	1.454	0	0.794	2.356	0.555	1.118	1.873
chr05_00150T	0	0	0	0	0	0	0	0	0	0	0	0
chr07_06790T	50.12	59.941	41.928	23.506	49.385	27.982	30.829	32.397	22.963	76.58	46.957	46.98
chr03_10080T	2.985	5.41	4.468	2.479	4.182	5.827	1.852	3.391	2.329	13.419	7.818	8.417
chr08_01980T	2.818	2.984	1.865	1.737	2.12	3.682	1.605	3.371	2.227	6.881	3.173	7.556
chr09_04230T	5.851	5.749	7.752	3.616	7.488	3.342	8.325	10.908	9.656	8.243	5.859	7.373
chr08_02850T	0	0	0	0	0	0	0	0	0	0	0	0
chr01_11610T	0	0	0	0	0	0	0	0	0	0	0	0
chr04_04250T	0.658	0	0.528	4.876	2.383	1.939	0.761	0.54	2.652	0.747	0.507	3.121
chr07_05580T	0	0	0	0	0	0	0	0	0	0	0	0
chr09_04640T	0	0	0	0	0	0	0	0	0	0	0	0
chr05_06440T	9.857	13.521	11.164	17.98	25.402	20.381	14.108	14.34	11.144	52.264	46.518	42.352
chr06_04020T	74.291	66.608	60.408	63.754	71.111	53.623	69.418	62.879	54.972	67.671	68.309	66.762
chr07_05130T	2.945	4.853	6.579	15.278	8.762	14.399	6.822	5.632	11.024	10.13	7.78	7.932
chr05_03720T	2.759	2.7	2.912	3.18	3.725	5.384	6.102	5.724	4.426	6.962	5.027	4.09
chr04_08450T	0	0	0	0	0	0	0	0	0	0	0	0
chr01_03500T	175.021	235.566	309.747	650.386	500.432	612.692	560.002	619.846	427.736	302.879	314.068	283.16
chr04_00180T	17.152	16.658	21.401	18.519	9.22	16.379	15.662	14.564	11.551	9.192	7.293	14.637
chr02_02550T	152.401	158.695	189.413	143.192	115.516	144.347	219.881	201.051	214.187	113.054	139.897	113.57
chr04_09990T	10.858	13.783	15.614	39.008	16.679	27.951	18.687	21.031	20.819	38.532	30.575	36.497
chr04_12160T	91.698	112.449	114.156	71.017	78.629	84.153	123.081	82.239	145.03	74.209	94.641	79.688
chr02_10560T	3.151	0.284	1.247	1.463	1.994	0.309	1.06	1.243	1.229	1.059	0.927	0.893
chr01_00490T	8.61	6.547	12.02	6.369	8.072	8.757	9.642	10.032	13.168	12.007	12.97	8.104
chr07_04870T	4.978	4.623	5.496	6.42	5.077	8.571	5.454	5.062	6.912	3.975	4.358	7.48
chr01_04170T	20.529	19.106	14.831	15.349	19.441	17.266	19.984	17.018	13.953	14.519	13.954	16.865
chr02_03750T	8.728	14.362	9.554	12.129	5.923	10.696	5.001	6.141	8.261	18.454	6.595	8.782
chr04_01030T	0	0	0	0	0	0	0	0	0	0	0	0
chr07_04340T	4.585	5.421	4.695	6.532	6.769	5.632	4.363	3.035	4.981	7.678	7.503	6.07
chr10_02730T	0	0	0	0	0	0	0	0	0	0	0	0
chr08_02720T	0	0	0	0	0	0	0	0	0	0	0	0
chr01_03340T	8.983	10.362	11.992	5.668	8.85	3.992	15.209	11.009	10.266	7.809	8.812	13.475
chr04_11690T	0	0	0	0	0	0	0	0	0	0	0	0
chr07_00010T	0	0	0	0	0	0	0	0	0	0	0	0
chr12_03150T	0	0	0	0	0	0	0	0	0	0	0	0
chr10_03020T	32.811	34.714	30.918	34.305	30.284	31.768	26.507	29.097	29.348	33.719	35.87	31.74
chr12_02350T	0	0	0	0	0	0	3.622	0	0.665	0	0	0
chr05_03490T	118.127	139.075	135.538	217.612	139.217	175.165	199.321	207.477	265.952	112.458	233.821	182.107
chr11_02560T	387.654	321.313	486.222	503.629	399.737	565.989	690.697	939.087	968.446	343.005	405.784	743.089
chr12_02960T	80.329	77.156	85.412	92.756	124.931	87.547	144.062	171.557	93.967	177.617	260.525	226.569
chr10_04050T	0	0	0	0	0	0	0	0	0	0	0	0
chr02_10760T	0	0	0	0	0	0	0	0	0	0	0	0
chr03_06960T	0	0	0	0	0	0	0	0	0	0	0	0
chr02_08900T	3.073	0.929	2.029	2.367	7.858	4.002	0.587	2.047	2.44	3.461	1.921	4.348
chr02_05630T	8.394	7.039	10.109	20.408	19.344	11.851	9.364	7.323	7.494	4.54	3.89	3.218
chr08_02620T	6.097	5.378	4.085	5.78	4.503	4.579	3.262	5.561	5.748	4.56	6.002	6.436
chr09_01260T	287.169	283.418	290.276	412.489	341.249	385.409	240.327	243.867	279.998	201.912	113.508	265.154
chr07_05340T	46.517	33.501	43.111	26.168	35.011	22.763	41.387	49.751	41.407	50.841	51.163	55.988
chr05_03390T	0	0.809	2.12	0.823	0	3.476	0	2.21	2.19	1.998	0.698	0.85
chr02_00560T	3.77	7.028	5.796	48.608	11.398	30.344	8.829	14.676	12.66	28.422	30.738	27.887
chr12_01560T	145.538	186.72	192.625	165.57	158.872	177.692	377.577	432.676	195.669	136.814	230.935	106.046
chr04_00690T	87.172	66.772	72.355	82.445	86.137	77.109	103.499	148.143	95.261	80	108.098	73.403
chr02_06890T	38.024	58.301	43.52	42.98	43.044	49.518	41.12	30.961	29.597	38.572	43.23	40.242
chr01_03330T	19.439	21.347	23.466	16.68	15.56	14.048	19.201	15.582	17.548	16.012	18.943	16.887
chr04_10310T	3.633	1.104	1.165	4.49	1.08	4.765	2.984	1.212	3.086	2.744	1.902	2.336
chr04_12650T	858.602	1113.98	1348.89	612.354	677.48	655.413	1095.84	985.437	1039.17	218.076	271.871	194.474
chr05_04820T	55.519	66.98	62.401	56.379	71.753	67.785	51.821	58.286	52.976	72.171	64.993	70.776
chr08_02420T	547.065	627.532	890.126	754.936	638.034	887.213	866.567	483.547	1200.31	196.141	286.991	222.016
chr07_00630T	3.966	4.82	6.096	7.984	6.069	5.683	4.939	4.889	3.881	5.408	7.417	6.651
chr06_05570T	0	0	0	0	0	0	0	0	0	0	0	0
chr06_01150T	0	0	0	0	0	0	0	0	0	0	0	0
chr01_12410T	4.948	5.782	2.257	1.961	5.125	4.157	2.47	4.043	2.865	3.985	3.259	6.727
chr02_03330T	36.375	21.773	35.668	33.329	23.535	40.947	50.37	51.9	66.966	23.166	35.498	36.174
chr04_08940T	7.344	14.854	16.287	24.979	22.203	16.822	22.175	17.517	14.046	12.915	5.725	10.903
chr06_03100T	26.272	17.904	16.314	16.03	21.979	14.295	26.199	22.243	28.757	21.006	22.833	22.139
chr08_01010T	0	0	0	0	0	0	0	0	0	0	0	0
chr06_02480T	53.723	57.176	64.148	46.464	54.792	40.524	47.273	43.508	35.927	60.78	46.164	52.577
chr10_00820T	2.435	7.52	4.267	10.382	2.645	14.801	3.334	4.288	6.958	10.988	8.42	8.298
chr01_11950T	0	0	0	0	0	0	0	0	0	0	0	0
chr01_08390T	63.059	57.438	70.635	52.813	53.012	47.383	90.615	78.991	99.031	48.501	79.435	49.315
chr01_07760T	61.979	48.027	51.546	33.675	64.935	29.921	77.578	79.958	62.632	18.565	47.359	14.659
chr09_03940T	21.962	26.363	24.831	17.564	11.563	14.956	24.347	23.302	28.803	24.962	25.615	24.55
chr01_09170T	0.304	0	0	0	0.272	0.897	0.34	0.234	0	0.686	0.669	0.291
chr07_00040T	3.957	2.875	2.511	3.667	0.72	1.165	1.338	2.2	3.419	0.888	2.064	4.477
chr07_02740T	60.124	60.225	57.724	30.272	53.022	44.268	26.261	41.471	31.224	48.218	39.684	45.914
chr04_00590T	0	0	0	0	0	0	0	0	0	0	0	0
chr10_02070T	35.098	31.96	36.896	66.832	79.65	78.016	52.994	45.453	35.216	28.2	21.839	20.331
chr05_07390T	5.851	11.728	8.444	4.52	4.522	1.63	7.851	8.29	5.794	23.963	18.724	22.742
chr08_02770T	0	0	0	0	0	0	0	0	0	0	0	0
chr11_00540T	0.943	0.853	0	0	0	0.928	0	0	0	0	0	0
chr07_06560T	29.974	29.49	46.205	50.081	34.768	43.34	64.221	57.389	69.831	21.753	31.388	24.496
chr02_00630T	6.224	6.077	6.087	13.744	9.949	14.997	5.444	11.845	8.714	13.48	11.135	7.243
chr04_03710T	24.525	25.806	23.248	29.398	29.963	29.725	29.09	29.545	24.09	22.661	28.702	18.286
chr04_03220T	16.396	21.336	18.034	25.975	26.433	24.424	14.324	13.413	15.589	27.655	21.381	26.638
chr02_07550T	26.95	43.393	49.162	29.764	20.987	23.166	34.843	26.429	24.21	23.297	28.425	23.323
chr04_02960T	15.934	13.827	13.275	15.248	15.862	14.244	11.638	11.417	11.079	14.781	16.057	15.219
chr01_00100T	8.591	5.716	13.212	36.58	18.118	28.601	9.21	4.614	11.893	10.967	2.17	11.936
chr02_08340T	0	0	0	0	0	0	0	0	0	0	0	0
chr10_04500T	308.415	258.869	232.979	299.345	278.054	302.659	324.243	316.176	285.745	142.233	210.663	164.779
chr01_11740T	0	0	0	0	0	0	0	0	0	0	0	0
chr05_07510T	1.61	0	0	0	0	0	0	0.662	0	0	0	0
chr03_00230T	7.874	9.422	6.842	6.105	9.842	6.457	10.146	14.869	10.211	10.846	7.618	12.162
chr07_03120T	105.767	109.99	64.657	69.138	99.674	72.704	100.525	101.916	79.238	50.559	60.348	76.416
chr05_01800T	1.149	1.049	0	0	0	0	1.399	0	0	0	0	0
chr05_07970T	7.835	0	0	0	0	0	3.643	0	2.504	0	2.399	0
chr06_05430T	32.399	24.691	23.757	28.047	25.188	23.815	17.246	18.495	26.428	22.601	17.309	20.6
chr01_08560T	2.366	3.235	1.893	4.399	1.08	1.165	5.824	6.07	6.043	4.026	8.631	2.282
chr04_02270T	40.086	43.425	38.079	36.6	34.466	42.546	51.986	46.645	38.478	54.443	53.59	44.903
chr04_01590T	49.04	51.394	59.362	73.414	36.898	45.001	41.068	42.602	40.908	23.953	31.588	56.688
chr07_05800T	57.571	58.323	67.196	71.362	90.328	79.141	88.423	118.333	124.064	122.366	117.455	103.162
chr11_02110T	33.675	33.107	46.896	43.153	48.13	44.433	62.636	68.857	66.347	47.855	66.264	40.641
chr07_01700T	118.52	94.13	88.397	118.7	126.331	103.069	71.918	105.552	82.509	122.79	117.733	119.112
chr07_04090T	168.335	148.049	182.562	114.748	118.881	109.784	184.637	158.643	186.206	201.085	231.69	177.361
chr06_05660T	0.736	0.984	0.491	0.762	2.636	2.104	0.648	0.407	0.656	1.745	0.344	1.561
chr01_06600T	23.955	13.532	28.289	5.15	18.585	18.225	12.101	15.053	13.353	4.207	17.558	5.435
chr10_01160T	10.161	5.531	4.304	8.462	7.333	10.603	3.036	3.463	5.812	4.954	5.505	8.287
chr01_03020T	28.835	22.778	19.654	12.312	19.353	14.099	10.794	20.43	17.936	60.729	47.11	50.489
chr02_02850T	23.484	24.582	28.443	26.859	26.939	28.972	38.907	23.608	53.669	12.844	23.369	20.492
chr03_09330T	1.738	1.771	2.065	4.216	1.566	0.423	1.441	1.864	1.839	1.463	3.957	2.648
chr07_07030T	130.949	91.791	107.459	131.103	113.494	96.53	154.661	150.302	119.055	306.813	319.707	352.946
chr13_03200T	13.313	10.526	10.546	9.356	12.157	8.612	17.967	13.963	5.905	26.122	17.166	22.139
chr11_01440T	56.825	40.31	33.348	24.024	34.865	20.505	28.689	44.924	24.709	31.167	13.696	20.751
chr05_00210T	13.578	20.647	15.414	10.514	7.206	6.684	22.155	14.452	29.708	20.522	12.779	21.806
chr02_01170T	513.851	545.206	401.074	684.112	587.142	639.426	356.215	375.48	418.153	381.92	237.319	406.211
chr02_04340T	55.745	51.087	46.869	57.222	45.115	58.832	45.606	49.466	44.826	36.918	39.512	51.931
chr08_01530T	0	0	0	0	0	0	0	0	0	0	0	0
chr05_01420T	19.341	17.587	18.844	23.242	21.415	21.783	19.243	12.293	22.667	33.972	25.376	22.494
chr06_07420T	0	0	0	0.65	0	0	0	0	0.573	0	0	0
chr06_05150T	105.639	95.42	94.684	102.193	111.111	91.084	60.218	57.837	55.831	128.813	42.886	83.703
chr06_05440T	126.03	110.711	114.292	100.72	117.286	129.04	142.807	163.328	154.853	169.949	192.101	150.787
chr01_10640T	94.447	98.437	85.53	110.289	93.216	102.946	87.858	76.22	95.335	83.431	75.745	101.569
chr07_06520T	0	0	0	0	0	0	0	0	0	0	0	0
chr07_06840T	4.86	4.164	6.069	7.802	3.91	7.241	3.776	4.542	7.328	7.032	5.352	8.018
chr10_04220T	7.874	0	0	7.466	0	0	0	0	0	0	8.698	0
chr03_05960T	78.414	74.5	72.073	72.215	55.473	63.185	39.092	42.999	43.957	64.513	41.605	59.831
chr07_02310T	54.793	36.266	35.568	40.369	42.081	40.916	44.989	46.288	60.137	28.432	31.655	38.208
chr03_11320T	5.684	5.323	9.417	10.727	0	11.469	0	30.849	18.647	0	11.947	0
chr01_00870T	0.236	0.426	0.928	0	0	0.227	0	0.367	0	1.846	0.688	0.215
chr04_05110T	584.127	571.919	721.24	275.179	407.245	305.743	504.095	538.788	587.625	60.053	103.816	70.098
chr13_02130T	85.277	80.02	80.981	34.569	40.156	37.43	111.906	104.492	77.417	127.068	107.458	152.068
chr04_02700T	86.435	81.255	96.922	70.834	82.548	64.783	109.724	97.822	80.642	71.989	73.021	64.19
chr08_06680T	0	0	0	0	0	0	1.173	0	0	0	0	0
chr01_03130T	65.052	63.22	69.289	70.519	64.128	72.096	68.882	55.495	76.844	45.504	69.848	61.198
chr01_09530T	2.985	3.968	5.359	3.687	2.694	7.003	5.052	5.102	6.589	2.24	2.896	3.918
chr01_00220T	27.225	26.221	30.3	56.683	26.53	48.652	16.361	19.462	33.016	25.537	14.04	30.287
chr12_02450T	0	0	0	0	0	0	0	0	0	0	0	0
chr05_06630T	0	0	0	0	0	0	0	0	0	0	0	0
chr02_04020T	244.315	156.159	115.957	129.559	119.776	132.681	207.882	237.206	230.903	39.561	70.584	35.065
chr02_09500T	208.244	122.898	341.303	112.229	191.48	184.706	349.712	255.355	261.11	49.62	53.208	62.446
chr04_03230T	20.666	10.296	15.932	16.06	13.275	8.499	11.607	13.006	12.373	8.273	13.782	16.467
chr13_00310T	13.156	8.307	14.577	7.517	9.2	5.972	1.225	2.556	10.165	13.752	6.442	5.833
chr03_06150T	337.014	233.402	220.305	176.277	184.575	172.546	272.607	322.501	166.903	195.526	182.869	193.753
chr07_07400T	506.724	540.003	605.792	1004.38	663.223	858.086	1061.3	911.243	1325.2	851.579	908.264	922.99
chr06_05290T	4.241	2.743	2.875	3.454	2.636	2.857	1.544	2.414	1.691	7.829	8.506	8.406
chr04_04880T	252.905	316.34	246.355	250.829	197.87	216.608	152.387	175.865	178.629	209.449	218.079	301.661
chr02_03610T	7.049	4.973	3.731	5.435	2.83	3.063	5.289	7.435	3.992	10.14	8.726	11.818
chr03_02610T	0.363	0	1.146	1.006	3.91	0.701	0.401	2.566	1.414	0	0.535	1.022
chr02_01770T	13.234	23.97	21.173	22.389	12.828	22.206	17.442	12.089	23.554	17.122	13.151	26.724
chr12_04610T	0	0	0	0	0	0	0	0	0.397	0	0	0
chr01_09270T	17.908	22.319	18.243	10.534	20.958	11.366	22.402	27.732	12.392	52.284	60.109	40.156
chr09_03260T	3.682	2.689	3.476	3.84	3.316	2.785	4.806	4.583	3.539	6.932	6.509	3.552
chr12_04150T	1.07	1.454	0.846	0.985	1.449	2.094	0.607	2.577	1.275	1.201	1.214	0
chr06_04140T	44.7	26.178	44.703	48.455	39.825	57.233	46.223	56.564	56.783	38.502	46.298	51.242
chr06_06340T	40.861	45.896	36.696	62.159	53.012	78.604	44.618	44.924	52.422	31.913	29.17	40.361
chr07_04280T	38.957	39.217	39.344	39.313	36.207	40.07	38.526	23.944	38.302	44.767	45.218	43.579
chr03_06400T	13.696	15.04	17.352	19.585	15.794	10.706	11.463	13.739	14.591	14.156	13.257	17.457
chr06_01520T	14.884	10.635	12.256	8.736	6.195	9.241	7.018	9.197	11.107	3.219	4.416	5.65
chr02_06500T	36.561	39.272	35.55	78.361	59.976	75.819	37.755	47.235	48.356	58.519	36.081	41.362
chr02_10710T	30.847	22.855	22.138	8.421	19.207	9.706	8.459	6.437	10.996	8.838	8.44	4.273
chr11_02120T	0.344	0	0	0.315	0	0	0	0	0	0.383	0	0.323
chr02_03940T	65.318	94.655	86.459	130.26	82.198	120.779	80.305	72.513	110.184	74.088	90.483	153.446
chr07_01180T	0	0	0	0	0	0	0	0	0	0	0	0
chr05_03230T	123.792	128.134	141.498	243.007	194.349	206.603	214.211	195.256	210.555	166.125	171.418	146.891
chr01_01940T	38.103	41.873	37.743	33.187	41.702	29.839	25.406	29.963	23.693	38.865	43.889	47.4
chr08_03730T	7.884	6.023	7.643	8.442	10.863	10.149	3.746	3.29	2.282	9.343	8.956	9.385
chr06_07310T	18.752	17.849	18.416	32.049	30.323	28.302	36.89	28.934	27.139	17.152	16.611	15.585
chr13_01010T	11.447	10.187	16.906	17.757	9.443	14.595	14.972	14.767	18.352	12.43	11.288	11.279
chr08_01760T	10.289	14.406	13.894	9.539	10.766	13.986	13.058	7.17	19.414	12.521	11.68	15.1
chr02_07400T	96.715	84.665	67.378	94.279	90.202	86.422	102.902	141.085	96.462	80.071	92.672	112.483
chr11_02270T	28.206	22.276	52.456	95.458	34.807	63.123	85.81	90.937	150.954	188.069	236.841	298.282
chr08_02450T	3.407	3.815	3.339	7.639	3.355	4.59	6.946	6.151	6.339	4.55	6.107	6.522
chr04_03190T	199.399	169.756	127.559	141.83	191.403	159.044	107.234	120.879	119.989	178.303	167.853	207.013
chr05_01940T	21.079	24.024	21.801	16.03	15.804	15.007	27.228	13.281	21.429	31.913	32.592	24.432
chr11_03100T	30.072	34.78	42.165	22.684	26.064	25.094	43.949	48.885	45.131	29.472	44.157	36.551
chr09_00130T	12.812	18.8	13.476	17.97	12.536	18.782	25.159	33.537	22.658	60.073	45.256	53.868
chr02_04090T	17.024	19.215	18.271	17.929	14.636	16.833	13.388	12.69	17.113	13.147	16.086	18.351
chr03_01710T	500.283	480.904	509.415	382.633	418.4	470.253	688.804	795.629	489.259	466.541	583.549	443.935
chr03_10030T	0	0	0	0	0	0	0	0	0	0	0	0
chr03_03520T	35.393	34.528	34.449	17.361	25.111	17.575	40.996	38.701	33.765	43.98	51.765	34.839
chr04_07610T	248.33	264.477	221.906	201.074	177.379	220.537	217.359	248.307	229.221	278.744	217.105	277.229
chr05_05750T	46.821	43.644	40.281	30.089	34.457	28.849	46.604	58.561	40.64	37.099	36.874	40.501
chr04_00270T	57.09	60.509	72.546	60.31	59.412	59.874	89.813	58.255	71.023	67.661	73.088	60.982
chr11_01920T	3.014	1.17	2.73	2.783	1.167	2.527	0	1.029	2.033	6.296	3.211	3.649
chr01_01800T	522.334	602.524	520.625	884.708	765.746	892.319	554.414	635.041	655.099	385.673	396.188	497.911
chr08_06440T	0	0	0	0	1.371	0	0	0	0	0	0	0
chr04_04720T	5.429	9.914	10.273	16.528	11.019	12.057	13.254	9.176	18.342	4.904	7.207	6.867
chr03_04130T	26.871	26.473	30.973	19.423	18.828	21.082	58.222	45.412	38.958	10.877	15.742	11.301
chr01_06580T	62.215	67.122	54.557	38.927	55.609	52.53	60.578	78.644	46.951	39.884	61.093	54.697
chr08_05610T	32.507	28.67	27.543	35.788	36.742	40.865	34.277	37.988	32.203	27.212	40.544	43.676
chr02_03490T	35.256	44.147	53.329	73.79	67.085	61.204	120.447	133.559	137.352	101.592	145.393	103.732
chr10_02040T	0.54	1.476	3.021	0	2.451	0.536	0.617	1.304	0.869	0	0.411	0
chr11_00430T	114.406	101.432	146.621	424.415	194.213	451.203	182.311	136.125	201.157	163.865	121.613	159.818
chr05_06140T	0	0	0	0	0	0	0	0	0	0	0	0
chr12_01330T	18.438	21.642	20.218	18.915	19.168	16.637	12.523	12.445	11.07	25.95	19.909	24.13
chr03_08410T	18.192	15.991	15.286	17.33	21.298	19.906	16.001	22.732	17.465	10.988	19.909	17.856
chr05_06460T	4.133	8.416	8.189	8.838	7.683	7.065	2.583	5.041	8.39	5.226	5.295	8.492
chr01_08970T	60.939	53.558	41.71	30.861	34.272	18.524	32.445	26.357	27.149	35.152	36.549	54.395
chr04_05570T	67.752	72.554	70.563	46.464	62.125	63.432	71.609	63.877	77.768	53.263	62.192	36.421
chr01_08150T	12.095	10.526	10.482	10.646	13.168	10.118	16.876	14.289	9.758	27.413	27.402	27.359
chr10_02880T	185.31	200.087	162.244	101.543	191.86	106.071	195.019	204.646	114.047	133.475	193.678	108.543
chr01_00050T	170.888	231.741	188.358	154.031	215.259	167.657	153.159	154.478	119.49	277.302	220.077	306.042
chr13_02990T	0	0	0	0	0	0	0	0	0	0	0	0
chr04_01130T	19.626	17.434	18.444	16.68	16.27	12.542	13.995	18.403	14.157	15.326	16.678	18.125
chr06_04540T	13.519	16.636	16.378	9.437	18.4	17.709	11.329	12.15	10.664	25.527	25.577	20.837
chr03_10530T	1.217	0.732	1.283	4.49	2.548	4.549	1.338	1.731	2.957	4.318	2.064	4.553
chr01_06820T	32.821	58.859	54.403	49.4	54.578	66.805	29.08	33.731	40.252	35.909	30.126	56.688
chr10_04480T	0	0	0	0	0	0	0	0	0	0	0	1.883
chr02_06400T	304.91	270.532	248.511	164.433	276.586	205.21	234.359	290.267	150.307	310.254	284.707	260.547
chr13_01680T	205.8	264.925	295.508	300.097	325.815	361.666	458.623	518.072	356.417	576.225	534.843	571.744
chr02_05790T	17.279	16.275	15.323	42.614	35.76	49.374	8.726	10.673	18.768	19.059	14.012	20.729
chr08_01590T	0	0	0	0	0	0	0	0	0	0	0	0
chr07_05720T	3.358	2.667	4.049	5.211	3.783	4.693	3.005	3.453	3.558	2.432	3.145	3.035
chr05_05330T	0	0	0	0	0	0	0	0	0	0	0	0
chr04_00230T	25.33	29.391	31.664	17.442	32.482	22.64	67.956	71.668	38.034	62.777	74.369	59.336
chr04_02310T	1662.91	1831.57	1488.63	2152.58	1539.64	1686.33	1985.94	2165.74	2211.88	1733.65	2116.35	2325.98
chr04_03770T	49.059	46.475	43.684	52.051	57.778	59.492	29.667	31.857	30.087	30.238	27.89	35.421
chr12_00340T	14.049	14.111	11.965	15.786	14.957	12.284	8.006	10.836	13.131	9.04	7.168	12.334
chr04_09060T	23.111	26.844	25.559	82.546	58.293	82.606	37.816	39.842	49.502	23.932	30.881	27.779
chr04_12340T	0	0	0	0	0	0	0	0	0	0	0	0
chr08_06610T	3.868	1.76	4.631	4.48	1.751	8.54	5.804	13.759	5.627	2.189	6.117	4.628
chr03_02020T	6.195	7.881	7.397	5.16	8.967	7.282	4.291	5.011	4.482	4.893	5.19	9.999
chr03_07190T	17.073	18.669	16.942	17.32	20.015	19.783	22.741	17.334	15.321	20.26	20.377	17.134
chr08_03890T	0	0	0	0	0	0	0	0	0	0	0	0
chr08_03500T	57.601	52.487	31.774	78.341	50.532	38.07	29.914	30.869	35.659	118.028	40.229	77.17
chr06_06070T	6.264	5.88	5.15	15.451	6.905	11.572	3.859	6.151	9.139	6.003	3.728	7.835
chr04_04480T	104.431	123.051	126.212	156.743	159.727	167.708	140.451	136.451	191.298	103.529	153.823	117.853
chr06_01920T	33.272	30.692	28.98	15.552	26.317	14.161	19.582	17.976	22.455	35.889	8.612	40.35
chr04_00820T	7.461	6.339	7.416	8.157	5.728	6.756	8.633	9.584	5.47	15.326	14.069	13.357
chr04_08050T	30.091	31.369	17.734	19.616	19.655	14.192	23.657	26.001	12.891	21.36	16.439	19.535
chr02_00190T	21.648	20.472	17.925	14.13	27.853	20.236	30.943	33.772	12.891	57.642	49.251	41.017
chr13_03980T	17.78	19.39	15.15	12.18	14.257	8.695	16.207	19.422	14.369	23.7	14.327	13.012
chr01_02250T	34.5	30.167	42.392	25.172	26.015	22.701	36.901	30.003	30.984	25.315	17.653	19.373
chr11_01470T	18.575	19.357	20.354	17.036	19.674	18.143	30.325	29.189	29.246	14.852	25.806	13.357
chr01_05740T	7.589	8.252	10.355	10.108	10.951	10.685	13.552	13.576	20.061	5.458	10.275	7.706
chr11_00820T	42.864	36.146	60.445	32.893	36.013	42.01	26.147	25.257	40.779	55.25	36.816	31.374
chr01_09340T	81.468	78.73	79.179	57.13	56.319	59.296	59.57	90.56	71.217	38.714	40.601	64.534
chr09_00620T	38.702	54.935	42.146	67.868	44.114	52.468	29.08	35.666	43.44	35.919	43.459	50.628
chr03_05510T	37.818	37.162	34.558	51.635	57.466	48.322	30.397	16.468	32.222	35.556	33.337	36.744
chr04_05930T	32.673	36.725	32.556	26.188	22.037	23.393	24.429	37.794	35.539	25.819	28.922	26.735
chr03_10120T	14.825	13.772	13.648	20.672	14.189	15.399	7.821	9.675	13.288	9.837	9.147	10.343
chr10_02620T	22.149	22.232	18.034	44.849	29.156	34.532	28.699	35.452	43.495	21.208	23.55	24.485
chr03_00430T	0	0	0	0	0	0	0	0	0	0	0	0
chr02_02780T	19.213	20.713	21.292	24.207	24.809	31.107	26.322	17.466	31.51	9.313	9.042	9.353
chr12_01770T	23.376	21.664	27.879	28.982	30.897	38.193	33.536	32.865	29.145	47.118	33.959	39.779
chr04_01640T	10.161	14.144	14.149	35.757	40.447	44.825	29.142	20.318	26.835	30.935	24.841	21.181
chr10_03260T	1.571	14.373	8.844	20.449	4.308	6.199	12.06	9.747	13.87	12.501	9.271	16.844
chr02_06860T	6.823	4.132	5.441	6.318	7.557	5.941	4.445	1.864	2.467	5.136	3.517	5.048
chr06_06920T	0	3.476	1.356	0.396	0.768	2.083	3.375	1.355	1.682	4.803	2.227	4.833
chr01_10080T	36.954	40.627	41.191	26.554	41.877	34.233	42.951	59.426	39.476	66.813	83.802	54.105
chr06_00790T	50.64	34.113	42.984	21.525	24.226	22.052	120.2	117.366	75.652	13.217	15.78	15.994
chr07_02010T	15.571	7.061	16.378	35.188	20.686	33.181	21.301	24.809	20.976	31.984	22.958	24.658
chr03_08390T	18.349	26.079	19.572	34.234	25.966	32.49	21.208	25.604	27.583	21.35	17.252	21.719
chr03_01120T	1.816	1.104	1.929	2.245	2.743	1.186	0.7	1.955	0.97	2.048	0	1.152
chr04_00680T	0	0	0	0	0	0	0	0	0	0	0	3.767
chr07_04630T	188.167	191.113	192.079	123.241	138.925	145.45	209.004	225.514	165.138	131.154	144.743	196.594
chr08_05970T	6.126	9.487	8.817	21.566	7.469	15.801	5.536	4.787	9.758	8.435	9.175	12.679
chr03_03930T	50.287	65.22	69.571	61.092	60.831	64.556	73.338	54.283	69.47	86.034	90.541	83.294
chr12_03950T	9.101	6.023	7.498	11.977	11.69	8.22	11.772	12.415	9.296	14.569	17.596	12.194
chr04_11760T	27.608	31.73	25.068	31.359	36.703	33.304	25.149	26.143	36.094	28.079	34.704	29.802
chr04_07870T	42.138	38.19	36.842	29.733	47.051	50.653	50.494	64.508	33.783	83.178	77.685	59.529
chr04_00910T	0	0	0	0	0	0	0	0	0	0	0	0
chr02_03030T	98.884	130.298	94.002	62.555	81.721	88.062	58.88	65.954	37.424	241.262	79.893	144.696
chr07_01440T	0	0	0	0	0	0	0	0	0	0	0	0
chr05_05910T	46.467	46.595	61.336	47.683	81.964	55.439	148.117	150.689	38.82	193.104	171.428	110.244
chr01_01850T	3.799	2.066	3.922	3.169	4.124	6.323	5.989	2.709	3.576	1.715	0.851	5.015
chr02_02330T	0	0	2.73	0	3.102	0	4.857	3.33	0	3.844	9.606	0
chr13_04190T	34.136	40.758	36.851	55.343	36.334	46.176	40.862	37.642	47.422	19.735	24.057	26.466
chr07_06690T	13.342	15.455	8.189	0	9.307	3.331	4.857	6.661	6.672	0	6.404	3.401
chr04_09600T	0	0	0	0	0	0	0	0	0	0	0	0
chr11_02140T	0	0	0	0	0	0	0	0	0	0.989	0	0
chr10_01860T	2.985	4.755	1.783	1.382	0.681	4.394	4.373	2.444	2.43	4.217	2.886	1.421
chr03_01670T	15.856	16.876	16.078	24.116	24.44	21.773	25.273	24.117	20.93	90.251	74.684	61.865
chr02_04950T	11.31	9.903	12.575	12.972	10.017	12.759	10.208	10.734	14.591	11.008	7.178	7.017
chr09_04700T	0	0	0	0	0	0	0	0	0	0	0	0
chr03_03440T	78.002	88.895	71.09	49.745	66.093	58.43	54.795	66.453	59.241	88.435	70.422	63.888
chr02_06390T	5.743	8.383	5.569	8.858	6.623	11.552	3.921	5.52	8.206	7.184	5.18	6.608
chr11_02420T	0.422	0.383	0	1.189	1.157	0	0	0.336	0.333	0.484	0.956	0
chr02_08650T	25.516	20.68	22.984	31.389	21.133	26.146	14.766	18.719	20.44	21.047	13.18	21.806
chr01_11830T	42.972	26.462	42.893	24.126	33.231	34.315	48.251	65.985	60.821	31.086	51.23	31.449
chr03_05190T	92.788	79.877	105.057	76.787	92.137	70.683	149.856	109.86	123.398	274.547	293.538	209.574
chr07_03390T	22.767	24.276	24.74	15.004	26.55	19.143	21.362	23.261	17.751	25.184	27.794	22.161
chr03_10180T	10.102	7.892	6.278	6.958	6.069	6.58	11.36	20.002	4.879	34.496	19.02	18.749
chr01_11280T	24.976	28.156	20.655	14.374	20.335	16.699	33.906	36.145	16.716	34.708	38.805	36.777
chr02_08730T	15.757	17.302	18.771	26.097	21.716	24.754	17.329	21.387	16.31	21.945	14.518	20.342
chr05_05130T	115.486	134.976	191.643	190.164	178.293	200.765	181.189	214.383	189.339	84.883	89.289	118.65
chr04_01820T	17.495	18.068	16.469	23.334	16.523	23.485	13.305	13.861	17.252	12.36	11.804	17.264
chr06_05730T	89.499	89.092	91.7	70.732	75.351	89.609	89.308	86.945	77.907	84.44	76.615	73.65
chr08_04040T	320.314	167.493	420.236	139.961	523.529	242.455	396.11	456.446	271.589	385.653	483.843	242.874
chr06_03380T	58.533	48.071	70.836	62.951	36.975	63.339	44.783	52.267	67.539	63.393	75.592	92.345
chr04_08930T	18.654	16.537	16.688	20.51	15.453	22.052	16.845	21.998	19.636	13.197	16.669	14.508
chr02_02270T	0	0	0	0	0	0	0	0	0	2.048	0	0
chr07_05610T	0	0	0	0	0	0	0	0	0	0	0	0
chr12_01100T	131.047	127.38	149.305	146.625	157.782	191.957	217.431	227.541	171.283	77.145	129.326	76.771
chr01_02370T	25.438	22.155	24.567	20.825	25.538	27.467	21.208	21.917	12.724	16.88	23.369	22.505
chr09_02120T	75.989	55.853	59.253	64.546	49.871	64.742	55.762	61.056	56.109	15.528	14.423	27.165
chr01_11330T	0	1.432	0	2.184	0	0	0	0	0	0	0	0
chr04_08760T	15.895	8.799	13.093	8.035	8.412	10.221	11.937	10.429	9.971	7.658	10.829	10.483
chr03_05060T	258.924	235.763	220.104	164.351	302.961	173.278	150.031	179.745	114.361	183.146	129.508	135.655
chr08_00680T	0	0	0	0	0	0	0	0	0	0	0	0
chr07_05010T	32.595	37.031	76.459	48.008	37.257	47.394	76.59	46.838	122.262	10.695	12.062	11.559
chr01_06500T	26.331	29.304	27.261	17.686	33.367	27.106	23.678	30.482	15.921	35.646	21.151	29.393
chr10_04030T	1514.84	2216.01	1643.87	2203.66	1715.08	2353.45	1457.51	1270.82	860.877	1338.45	1059.44	1586.52
chr08_01960T	20.617	21.423	18.198	19.799	16.679	21.67	15.518	24.718	17.363	33.255	14.776	42.072
chr13_01270T	66.937	54.957	57.324	43.142	54.033	46.465	45.308	61.31	35.456	47.966	33.691	36.615
chr08_02570T	27.401	19.598	24.403	15.776	16.98	15.182	18.687	19.666	19.368	23.751	19.412	20.03
chr04_06290T	29.286	37.873	34.576	23.791	30.936	23.754	34.863	48.447	20.375	45.807	40.162	50.779
chr04_11390T	0	0	0.528	0	0	0.65	0.772	0.54	1.599	0	1.013	0.624
chr02_08770T	13.99	14.734	24.121	73.495	39.689	56.346	45.4	61.28	45.075	190.057	102.488	138.787
chr03_03660T	111.5	138.419	124.319	146.27	146.209	150.195	110.547	101.987	116.533	173.934	143.653	182.129
chr03_10240T	0	0	0	0	0	0	0	0	0	0	0	0
chr06_00620T	26.655	23.041	25.887	44.575	28.835	40.153	30.891	60.16	30.9	43.274	43.727	72.24
chr04_11220T	27.068	27.5	26.696	32.639	34.145	33.645	19.52	21.367	23.037	23.408	18.943	19.513
chr09_00760T	52.839	36.758	45.395	23.557	35.176	26.445	34.421	45.952	28.886	84.54	61.38	68.323
chr05_06560T	46.909	58.706	56.805	89.149	79.825	82.317	70.724	67.625	71.392	65.844	54.909	65.137
chr09_01960T	22.954	23.598	27.843	25.345	23.623	25.476	27.31	24.432	35.142	13.389	14.671	17.995
chr13_00250T	9.71	6.427	6.378	7.446	8.111	6.941	7.604	7.567	6.949	15.437	8.994	8.89
chr04_04270T	5.773	6.503	6.469	6.247	6.467	3.579	3.704	4.573	3.234	6.8	4.788	5.93
chr01_03540T	0	0	0	0	0	0	0	0	0	0	0	0
chr04_11810T	12.635	13.597	13.585	12.332	12.098	12.336	12.708	11.081	9.148	12.087	12.157	10.817
chr04_07180T	2.13	1.935	1.702	0.985	0.963	3.136	1.286	0.896	0	6.023	1.701	1.022
chr05_07220T	5.969	4.361	4.913	7.639	4.551	7.849	4.065	4.654	4.962	2.835	2.848	4.52
chr10_01250T	6.332	6.569	6.36	3.139	1.809	3.775	5.094	6.213	5.914	3.995	4.588	5.64
chr01_06630T	19.145	19.554	21.683	11.225	11.865	9.046	24.758	21.123	16.633	14.105	16.783	23.151
chr08_03050T	70.383	87.452	83.137	96.463	99.324	108.526	58.366	45.056	77.972	79.99	52.405	64.835
chr03_00880T	14.678	3.41	21.064	6.887	20.53	7.333	5.433	14.869	0	8.475	10.743	3.767
chr12_02310T	0	0	0	0	0	0	0	0	0	0	0	0
chr05_01290T	56.717	41.36	53.948	37.972	58.128	43.639	67.586	84.307	48.633	57.056	67.038	44.537
chr04_08040T	25.114	22.483	24.949	13.084	21.6	17.503	19.294	17.191	14.12	17.848	20.779	19.265
chr10_02260T	10.23	6.842	5.287	2.875	6.613	4.992	4.919	4.328	2.403	6.498	3.078	3.961
chr04_02150T	41.765	46.486	49.58	32.253	28.942	37.709	62.935	62.919	90.567	17.899	31.569	17.995
chr03_10850T	2.464	2.044	2.602	1.138	1.848	1.403	0.906	1.752	1.58	3.683	1.644	1.733
chr04_04200T	30.857	32.484	29.026	31.318	23.973	25.744	22.813	22.915	33.562	23.408	26.609	20.729
chr05_03870T	52.397	50.049	45.395	43.163	60.151	43.67	36.983	36.338	38.219	43.143	28.377	48.164
chr09_02410T	7.324	6.952	5.086	9.579	7.877	6.281	3.735	4.705	3.567	3.007	3.116	8.869
chr10_03210T	1.777	0.809	0.355	1.229	0.399	0.866	1.008	1.772	0.351	1.503	0.994	0.84
chr06_05600T	98.05	93.059	133.982	115.612	92.322	115.869	114.242	125.89	105.786	162.704	115.85	127.185
chr09_02080T	7.53	6.646	4.622	9.742	5.932	7.168	5.598	4.97	6.94	5.499	3.966	6.705
chr07_01920T	122.673	117.204	133.901	68.782	81.818	90.197	153.56	162.635	140.817	27.968	53.026	36.744
chr01_01260T	66.967	65.482	73.219	146.341	82.451	100.429	148.209	113.638	157.838	47.966	80.792	96.833
chr13_01560T	109.222	98.076	107.805	108.145	98.643	116.148	154.785	148.693	146.112	121.176	133.713	111.234
chr01_08280T	6.283	14.548	12.848	20.611	2.918	25.063	18.111	3.106	6.219	0	0	15.972
chr10_04970T	2.425	2.437	1.065	1.493	0.729	0.794	1.502	1.049	1.044	2.119	1.577	0.764
chr06_05350T	46.124	56.52	53.193	86.894	64.527	76.861	77.495	53.845	73.157	39.309	53.925	48.863
chr05_07160T	32.143	35.589	37.051	33.583	42.947	54.417	33.844	33.843	12.715	52.213	34.131	44.483
chr08_01740T	0	0	0	0	0	0	0	0	0	0	0	0
chr07_05210T	36.414	38.671	38.716	54.896	39.173	43.557	40.482	47.378	51.525	49.731	49.93	60.95
chr07_06970T	0	0	0	0	0	0	0	0	0	0.363	0.545	0
chr01_12350T	122.692	129.293	125.657	124.5	131.038	123.801	112.369	103.443	110.535	112.408	119.816	142.898
chr08_01280T	0.776	2.131	1.247	3.616	2.12	5.353	1.832	1.283	2.55	4.409	1.816	2.228
chr04_01270T	1742.33	1551.63	1761.24	1563.56	1536.65	1428.19	2175.41	2070.51	2384.44	963.311	1379.13	1015.26
chr03_05920T	260.534	286.37	198.776	173.291	227.999	177.28	225.015	210.064	162.763	194.527	221.291	210.155
chr03_02430T	60.939	44.453	66.959	29.977	40.535	27.477	59.693	69.112	57.929	65.088	49.041	41.997
chr04_12050T	5.007	4.383	4.358	2.468	3.764	1.63	2.933	4.135	4.482	8.818	5.935	7.351
chr12_01430T	65.16	63.067	64.73	61.224	57.544	43.918	72.237	63.408	56.839	78.295	75.525	70.992
ctg000280_00190T	0	0	0	0	0	0	0	0	0	0	0	0
chr05_00390T	20.598	31.457	28.007	54.164	20.968	63.308	45.266	28.842	72.243	10.594	19.249	21.849
chr01_07110T	11.516	12.646	7.197	22.592	8.189	21.154	11.731	12.649	22.889	5.499	11.345	16.09
chr07_02120T	98.266	112.482	152.108	108.542	88.597	115.281	157.82	139.028	187.879	30.995	49.633	41.028
chr03_05220T	11.732	14.963	14.613	30.78	21.794	23.403	10.877	15.878	16.836	8.344	6.996	10.117
chr02_01780T	25.153	23.554	27.133	34.67	21.687	23.733	22.525	29.362	39.272	25.335	21.17	30.911
chr09_04360T	23.072	33.282	20.709	25.833	31.763	24.053	30.49	28.353	28.563	38.582	47.349	33.968
chr07_00260T	48.912	63.952	65.212	93.782	78.288	94.55	69.716	43.111	65.127	66.864	87.864	53.405
chr04_03670T	2.17	3.115	1.438	2.347	1.138	1.238	2.789	1.12	1.95	3.259	4.473	4.068
chr09_02810T	10.201	14.351	18.835	13.46	14.286	15.812	14.941	15.287	18.111	8.546	14.069	6.21
chr06_03330T	7.069	13.422	7.67	16.06	6.973	13.852	10.414	12.506	13.436	7.244	13.735	13.411
chr02_05650T	14.717	14.548	10.346	13.307	13.576	14.069	14.602	10.266	14.868	12.794	16.047	14.164
chr03_08470T	10.122	9.312	10.063	10.707	14.17	11.067	13.388	11.906	8.889	32.236	25.06	16.166
chr05_01760T	29.777	35.326	38.898	22.785	20.112	24.723	39.638	42.785	54.039	22.853	20.626	21.224
chr12_03170T	8.895	8.919	10.791	24.268	20.306	16.956	24.46	25.756	24.802	27.948	34.36	23
chr04_08320T	13.843	10.46	10.5	15.024	9.2	10.108	14.869	13.25	13.362	14.791	17.481	18.609
chr12_03290T	46.291	50.126	49.125	45.042	47.741	54.118	45.987	41.359	48.116	46.2	56.639	43.945
chr03_06600T	0	0	0	0	0	0	0	0	0	0	0	0
chr13_03460T	0.736	1.006	1.174	1.707	1.002	0.722	2.49	2.628	0.869	22.046	11.23	9.751
chr03_05750T	7.177	9.138	6.924	6.837	5.456	7.23	13.881	15.541	7.956	31.994	33.519	30.287
chr12_00550T	96.469	90.392	83.956	73.028	68.728	80.182	99.125	112.151	105.952	46.563	80.696	63.103
chr06_00330T	0	0	0	0	0	0	0	0	0	0	0	0
chr06_05950T	24.711	20.286	24.076	33.096	22.961	30.055	21.26	20.99	21.909	21.198	18.561	25.788
chr03_08110T	111.579	107.323	102	92.004	154.077	99.202	151.862	192.486	120.099	149.426	215.011	115.13
chr02_07700T	324.074	250.388	482.719	171.452	207.537	227.241	565.137	533.196	710.718	137.601	227.685	145.707
chr03_08570T	5.527	4.132	5.014	6.471	5.903	7.694	4.25	6.335	3.973	5.872	8.937	10.052
chr12_04490T	0	0	0	0	2.606	0	0	0	0	0	0	0
chr13_04100T	0.412	1.847	0.328	0	0	0	0	0.652	0.961	1.382	0.612	1.927
chr09_01770T	112.885	94.513	124.829	152.161	113.824	119.531	88.876	111.937	129.987	72.978	71.072	64.114
chr01_09360T	42.236	37.425	43.448	24.837	48.5	31.138	41.891	55.22	27.186	36.383	50.398	37.584
chr02_03420T	0	0	0	2.926	0	0	0	1.395	0	0	0	0
chr13_02970T	43.228	40.879	43.511	27.946	24.333	25.022	37.868	27.59	48.984	24.114	32.86	37.261
chr03_10460T	50.748	76.806	71.127	105.128	55.901	110.815	95.421	88.605	141.473	67.277	110	99.384
chr05_02310T	1169.42	856.824	1210.51	425.908	416.241	420.57	2521.8	2255.85	1297.63	341.532	553.261	675.358
chr13_02950T	0	0	0	0	0	0	0	0	0	0	0	0
chr04_10420T	0	0	0	0	0	0	0	0	0	0	0	0
chr09_01270T	13.382	10.493	10.045	9.457	11.058	9.86	7.779	9.696	7.513	15.79	8.678	9.708
chr05_06270T	63.894	43.48	65.331	39.577	38.804	50.57	66.773	66.922	46.175	65.38	35.832	60.552
chr09_03840T	0	1.355	0.673	0.985	1.352	1.465	0.473	0.499	0.822	0.484	1.09	0.603
chr07_02100T	2.877	5.41	5.259	4.094	4.989	4.971	3.921	2.933	3.927	5.469	6.299	3.53
chr02_05120T	2.808	1.268	2.593	3.027	2.101	2.279	2.583	3.279	2.162	2.361	3.919	3.724
chr03_01020T	2.877	0.24	2.693	1.453	3.063	1.784	1.739	3.473	0.813	13.813	12.253	10.311
chr07_02590T	18.948	16.22	14.458	20.825	16.951	23.64	12.739	13.128	14.794	15.104	12.282	15.929
chr05_00420T	45.132	49.71	54.466	46.048	35.098	51.169	69.14	63.755	88.238	16.022	34.112	31.341
chr02_01280T	14.56	15.707	14.85	12.18	18.138	14.914	13.984	14.472	15.968	12.864	13.83	14.358
chr05_00900T	1.286	1.476	1.574	0.975	1.157	1.372	1.152	2.078	1.7	4.066	2.533	1.862
chr01_00850T	173.519	197.158	181.597	135.685	170.892	164.748	237.919	289.35	181.956	122.447	192.407	145.804
chr05_01190T	1.198	1.093	0	3.332	1.089	2.352	0	1.029	1.016	1.352	1.94	9.235
chr01_05700T	65.533	81.244	62.219	70.864	86.419	77.181	47.499	45.26	41.167	75.107	50.656	72.703
chr02_07450T	15.021	13.597	16.442	6.948	6.944	7.529	14.386	16.58	15.21	11.331	11.794	10.935
chr03_08310T	89.607	99.246	110.553	164.616	110.537	136.962	106.678	84.246	134.367	97.667	113.193	136.946
chr10_03750T	99.032	89.409	117.286	96.159	90.357	94.106	117.668	122.519	118.408	82.028	86.698	72.488
chr06_06300T	15.07	11.662	11.992	11.083	15.016	17.534	22.721	20.532	12.706	3.441	4.473	2.788
chr12_03370T	18.035	13.739	19.199	23.638	42.208	28.611	13.974	19.198	10.257	71.908	35.526	37.003
chr07_01120T	0	0	0	0	0	0	0	0	0	0	0	0
chr13_02330T	0	0	0	0	0	0	0	0	0	0	0	0
chr03_04040T	137.91	139.381	139.97	129	93.781	134.032	113.809	128.059	147.941	100.159	85.217	126.27
chr07_07270T	59.712	34.922	28.261	5.892	29.176	18.803	22.638	34.169	12.447	28.947	38.814	12.775
chr10_03950T	148.376	152.06	159.178	190.428	157.909	158.405	134.637	155.17	149.244	131.245	129.651	173.099
chr06_03520T	5.046	6.044	6.579	7.304	7.605	8.788	5.083	4.95	5.942	26.172	14.088	20.277
chr02_02890T	10.613	11.903	14.358	5.587	6.399	8.189	41.727	28.191	20.144	16.436	24.688	20.74
chr03_01240T	35.913	41.644	39.835	41.852	35.614	36.172	42.077	38.049	39.54	42.931	41.356	42.599
chr10_04090T	1.885	0.568	0.664	3.484	2.071	3.888	0.689	1.467	0.647	2.825	1.529	1.184
chr02_02500T	11.379	14.439	12.893	21.353	15.551	20.03	16.722	18.668	10.645	47.552	30.212	47.421
chr07_04050T	71.247	69.155	61.882	43.732	50.571	52.509	85.069	100.49	63.492	72.554	77.542	65.47
chr04_11960T	0.56	0	0	1.036	0	0	0	0	0.444	1.261	0.421	0.527
chr06_00060T	70.099	90.469	57.751	259.504	142.767	202.859	61.34	123.191	104.409	429.694	345.073	640.831
chr07_01320T	0	0	0	0	0	0	0	0	0	0	0	0
chr10_04300T	0	0.437	0	0.447	1.313	0.474	0	1.161	0.767	0	0.363	0
chr10_04690T	0	0	0	0	0	0	0	0	0	0	0	0
chr12_01010T	44.72	28.571	88.051	1.808	55.317	17.317	144.289	64.05	28.405	33.296	20.387	3.832
chr10_00030T	0	0	0	0	0	0	0	0	0	0	0	0
chr04_09660T	11.025	9.367	13.093	21.922	20.258	26.745	14.272	12.007	15.764	20.744	18.341	26.035
chr01_05790T	86.995	98.24	88.333	116.364	114.029	116.106	151.646	105.918	118.297	129.106	139.056	126.044
chr03_00270T	58.17	68.958	64.266	307.127	284.979	275.831	156.02	198.586	307.415	139.196	111.654	123.127
chr03_10810T	22.218	25.096	28.098	22.165	21.152	28.065	27.413	33.13	30.309	11.785	20.998	13.357
chr02_04350T	65.524	92.447	33.639	101.918	48.227	77.934	50.185	42.734	138.202	22.48	50.608	86.716
chr13_03670T	0	0	0	5.76	0	4.579	3.951	0	0	5.277	0	3.014
chr04_03330T	77.207	104.744	100.043	142.531	131.69	164.191	59.415	64.6	53.678	175.821	110.927	88.998
chr07_01190T	0	0	0	0	0	0	0	0	0	0	0	0
chr05_02820T	0	0	0	0	0	0	0	0	0	0	0	0
chr02_03040T	2.366	6.733	5.359	6.867	6.701	3.301	3.406	2.393	3.955	9.121	1.501	5.715
chr07_03010T	25.408	22.669	23.075	30.546	18.089	22.743	14.272	18.872	22.103	27.746	24.506	28.296
chr05_02330T	17.485	19.412	18.289	26.076	14.286	19.37	14.715	18.169	22.491	17.556	16.506	21.214
chr01_09980T	13.372	18.166	20.564	15.329	20.015	17.513	13.964	19.656	11.19	27.958	16.267	25.874
chr07_07320T	5.557	7.465	5.587	11.235	10.406	10.263	9.22	11.142	11.375	6.407	5.544	8.427
chr03_04880T	17.966	20.133	16.906	25.061	22.524	22.33	19.706	15.297	18.472	17.465	15.904	17.178
chr03_00340T	0	0	0	0	0	0	0	0	1.543	0	0	0
chr12_02180T	39.271	46.18	46.487	38.52	23.311	29.488	40.327	35.299	74.553	25.839	16.621	36.411
chr04_04620T	9.877	11.039	9.163	10.89	8.636	12.181	9.621	7.048	10.627	12.077	12.396	13.572
chr06_04320T	109.272	61.569	57.87	60.361	57.466	57.481	84.688	87.545	52.052	137.773	105.699	62.048
chr03_11300T	0	0.831	0	0	0.545	0.598	0	0.234	0.943	0	0	0
chr07_07060T	38.662	47.699	49.262	42.645	38.716	40.442	34.524	41.919	51.812	20.33	19.957	19.513
chr05_04720T	7.884	16.286	13.13	30.536	33.095	21.783	10.877	10.541	7.559	16.174	14.891	18.404
chr03_09190T	82.391	78.795	75.094	57.679	72.56	58.079	94.639	83.777	115.073	115.021	163.399	107.241
chr01_08360T	17.476	19.04	13.048	18.265	13.469	14.605	13.768	10.286	10.386	21.067	17.233	18.544
chr01_01640T	26.95	21.204	18.344	24.421	17.428	25.28	20.889	22.793	25.532	22.036	24.554	31.966
chr04_03640T	59.064	60.225	78.078	45.398	37.345	45.496	60.733	62.288	68.546	18.686	26.083	33.031
chr01_03610T	22.689	21.959	25.14	24.146	21.026	25.837	29.842	21.479	35.308	37.755	42.561	32.73
chr10_02640T	44.887	51.459	49.271	48.211	36.207	44.072	31.879	25.278	44.632	32.66	36.75	48.508
chr01_09900T	83.215	48.038	90.289	70.489	65.762	90.352	102.83	119.851	96.231	44.414	67.793	31.912
chr09_02640T	51.308	59.722	48.088	65.653	65.431	59.1	35.234	40.87	43.837	49.429	56.496	67.698
chr04_01680T	0	0	0	0	0	0	0	0	0	0	0	0
chr03_09830T	0	0	0	0	0	0	0	0	0	0	0	0
chr06_00910T	2.229	0	5.423	6.247	2.052	0	0	0	6.247	2.553	7.981	0
chr05_02350T	632.607	798.403	549.415	756.592	491.144	527.466	424.964	632.291	858.271	569.273	692.976	1035.12
chr12_00920T	19.262	20.866	18.134	31.694	38.901	42.484	19.212	24.595	15.977	170.625	92.901	102.591
chr04_00460T	55.362	55.569	59.189	47.165	55.346	47.012	74.192	86.914	62.891	49.671	34.207	38.908
chr05_01460T	3.358	2.044	0.901	0	0	5.508	1.369	1.904	0	1.271	3.603	2.153
chr07_07410T	2.268	1.727	2.957	1.828	2.042	1.64	1.276	0.957	1.22	2.3	0.841	1.302
chr04_04550T	66.849	90.261	84.73	96.362	65.14	88.361	55.649	52.246	73.601	33.871	46.288	61.65
chr08_01780T	0	0	0	0	1.352	0	0	0	0	0	0	0
chr04_06020T	8.826	9.564	10.655	12.302	6.127	14.986	8.417	10.072	19.498	9.918	7.952	12.603
chr01_04270T	54.302	48.06	63.001	73.241	61.434	66.299	58.212	54.293	66.911	36.595	34.58	40.21
chr01_02060T	16.494	20.046	21.119	39.556	15.191	27.539	24.254	18.261	50.195	9.615	15.082	33.677
chr10_03090T	21.835	14.909	10.791	15.217	9.414	14.234	5.299	9.94	8.621	17.788	13.056	19.341
chr08_06470T	106.11	79.713	137.886	153.523	171.271	156.198	120.395	163.002	96.721	165.287	103.759	121.922
chr05_06840T	0	0	0	0	2.752	5.92	0	0	0	0	0	0
chr02_01760T	5.341	0	0	0	0	0	0	0	0	0	0	2.701
chr04_04570T	16.101	16.133	16.669	17.279	15.074	21	12.04	12.15	10.959	15.77	12.846	15.262
chr06_04770T	9.513	10.974	9.372	9.925	10.97	11.903	7.296	6.987	7.3	11.986	9.615	10.397
chr05_04280T	0	0	0	0	0	0	0	0	0	0	0	0
chr10_01390T	10.181	13.368	14.922	17.645	10.785	15.172	12.986	8.148	16.735	10.301	9.128	14.81
chr09_01100T	18.556	14.428	12.065	10.778	11.145	8.365	12.914	7.048	10.47	22.722	17.892	18.523
chr07_01660T	0	0	0	0	0	0	0	0	0	0	0	0
chr05_00460T	0	0	0	0	0	0	0	0	0	0	0	0
chr03_07610T	49.874	44.573	39.999	56.704	35.526	45.259	30.871	36.501	52.708	59.084	39.196	71.605
chr02_07230T	11.968	15.39	13.175	26.777	14.286	13.212	9.117	12.517	18.148	14.337	16.611	29.092
chr04_00360T	0	2.35	6.224	0	9.414	0	3.54	4.868	0	8.768	0	0
chr13_01550T	14.462	14.034	15.559	35.097	30.732	29.034	10.321	9.074	9.989	17.415	14.939	24.496
chr05_00340T	23.533	30.55	42.629	41.263	72.881	39.163	35.83	49.272	36.214	64.795	18.953	50.919
chr01_01960T	16.572	13.881	10.528	16.06	15.035	18.039	9.971	8.911	13.5	10.372	7.359	11.183
chr02_07270T	56.845	40.474	43.002	46.444	43.841	52.406	44.752	47.072	31.566	55.281	37.935	36.421
chr02_04790T	21.069	32.047	24.003	25.833	22.66	29.003	37.281	44.934	28.202	27.595	47.435	42.621
chr03_08060T	29.993	35.414	43.102	50.69	54.734	51.261	33.227	21.316	21.9	29.623	22.117	26.434
chr03_10800T	2.042	1.847	2.63	1.889	1.148	1.248	1.42	2.587	2.763	1.15	1.118	1.195
chr04_03240T	6.185	5.596	4.768	3.708	5.145	5.126	4.075	5.622	4.62	5.378	5.037	5.64
chr03_00900T	87.299	62.455	64.284	79.052	57.35	56.047	79.574	90.204	35.567	67.943	73.471	96.575
chr02_02670T	37.897	42.66	44.967	62.809	49.628	58.677	88.413	71.352	92.017	61.879	73.184	69.13
chr09_02240T	0	1.246	2.193	1.27	0	1.351	3.427	0	1.183	0	0	0
chr05_02560T	42.815	50.617	63.656	45.052	32.589	49.704	56.905	54.619	79.903	25.042	24.076	26.929
chr09_01940T	0	0	0.71	0	0	0.866	1.05	0	0	0	0.698	0
chr08_02710T	0	0	0	0	0	0	0	0	0	0	0	0
chr12_02090T	93.023	87.408	101.108	104.539	74.486	91.548	126.97	105.704	130.366	75.551	107.525	84.155
chr09_03090T	19.616	18.559	18.971	20.134	18.099	12.944	8.685	10.5	14.434	42.255	26.714	40.242
chr02_02860T	36.424	42.037	46.132	30.963	40.087	31.623	50.154	51.88	49.511	37.997	38.824	40.318
chr13_01720T	6.254	5.957	6.024	7.619	9.54	9.015	6.287	5.734	4.177	22.126	18.102	13.766
chr13_00040T	47.096	59.066	46.942	69.178	65.801	70.394	44.032	40.004	40.843	75.561	71.425	82.691
chr03_05580T	0	0	0	0	0	0	0	0	0	0	0	0
chr11_00890T	23.445	22.013	26.551	12.759	12.04	12.635	23.246	27.966	30.226	15.508	17.73	16.639
chr03_06760T	3.77	3.126	5.077	0.975	4.25	2.671	3.931	6.987	2.042	6.286	6.031	3.907
chr01_03520T	59.986	64.892	84.839	62.321	68.427	65.887	43.373	44.852	61.422	67.469	37.514	59.594
chr12_02570T	0	0	0	0	0	0	0	0	0	0	0	0
chr05_05160T	0	0	0	0	0	0	0	0	0	0	0	0
chr01_01680T	3.063	3.465	3.84	6.837	2.986	4.734	13.305	12.557	16.781	12.047	13.257	9.579
chr04_08020T	17.063	15.947	19.244	13.379	16.212	12.325	20.23	16.55	20.671	14.59	15.904	18.77
chr02_10730T	0	0	0	0	0	0	0	0	0	0	0	0
chr11_00920T	0	0	0	0	0	0	0	0	0	0	0	1.302
chr07_02930T	9.7	5.334	3.767	3.515	5.485	5.58	9.642	11.223	5.701	5.559	7.876	6.242
chr09_04540T	32.349	19.259	26.069	3.007	17.749	4.786	24.974	30.258	10.054	12.884	26.064	4.736
chr03_09920T	1.227	1.388	0.974	0.853	1.109	0.299	2.058	1.67	0.721	0.686	1.357	1.733
chr04_00580T	1.895	2.066	3.012	4.906	2.733	2.97	2.13	1.202	1.783	4.692	0.841	1.787
chr13_03310T	262.792	217.553	255.063	331.903	390.478	275.367	311.617	304.464	126.799	630.133	406.539	330.613
chr04_06970T	53.212	54.662	62.319	70.255	62.767	75.304	62.05	53.601	64.785	35.717	40.534	31.826
chr04_02860T	15.512	19.871	16.797	29.591	14.86	24.238	14.262	13.311	27.962	12.128	14.776	22.171
chr03_05560T	61.547	54.082	63.538	63.936	58.624	59.482	75.592	93.412	78.378	66.288	42.006	54.083
chr11_00320T	3.691	0.514	4.504	1.575	2.305	1.671	5.063	5.113	4.63	0.959	1.663	2.4
chr01_04340T	19.802	26.374	33.057	53.89	49.083	64.237	76.971	91.11	49.049	178.323	192.455	188.694
chr06_07040T	2.592	1.76	1.847	5.506	3.841	5.312	1.842	1.1	2.181	4.51	1.405	1.701
chr03_03430T	1371.22	1291.14	1172.61	1280.69	1265.63	1207.01	1226.47	1406.47	985.052	2323.55	1645.69	1821.62
chr05_06490T	23.69	25.172	28.716	24.675	33.756	27.116	33.741	29.779	33.451	30.692	31.713	33.429
chr08_04700T	35.511	29.151	37.497	18.112	21.152	22.939	48.137	42.347	36.861	49.055	63.205	59.475
chr05_02050T	0	0.656	0.355	0	0.272	0	0	0	0	0	0.545	0
chr02_10110T	7.128	11.127	3.776	8.431	1.43	6.591	4.908	8.779	10.876	2.674	7.359	5.973
chr01_09070T	32.644	30.091	31.492	23.699	42.13	27.178	34.472	34.271	29.884	50.448	45.122	44.526
chr08_04820T	38.564	48.431	43.812	42.502	33.163	40.896	36.643	27.162	42.599	40.207	38.929	45.581
chr02_08270T	18.683	28.112	18.935	42.665	16.864	23.733	9.858	12.272	17.16	13.419	27.479	30.728
chr03_10990T	1.149	0.623	2.921	2.336	2.49	2.022	2.799	2.149	2.31	1.554	1.845	3.67
chr03_05600T	112.148	103.301	116.312	129.447	128.15	124.76	181.992	146.819	124.091	114.073	100.548	87.297
chr04_08780T	47.724	35.119	35.049	41.253	42.694	40.978	32.147	31.887	23.092	23.832	13.123	20.826
chr04_01320T	0.844	0.568	1.001	0.782	0.759	0.413	0.237	0.662	0.49	0.474	0.459	0.194
chr09_01440T	7.992	6.46	8.207	5.028	6.74	7.808	7.471	7.374	4.694	2.099	4.072	5.252
chr07_07290T	263.312	182.194	245.854	157.363	163.618	137.374	124.84	102.68	95.455	57.258	60.348	40.414
chr09_04220T	14.393	15.641	14.604	16.507	19.733	19.979	18.913	18.495	17.88	12.945	9.51	10.009
chr08_03780T	35.354	37.654	34.048	40.379	40.185	37.709	47.571	40.514	42.451	42.588	50.599	44.666
chr04_04760T	319.185	286.326	135.529	113.214	316.78	110.423	186.437	157.94	34.532	441.418	227.503	141.757
chr12_03110T	884.501	1196.72	928.706	1286.35	659.722	967.086	565.26	863.458	1425.11	733.39	811.855	1625.18
chr02_02180T	16.867	17.444	14.731	30.566	21.814	42.371	16.577	17.884	43.606	14.135	10.351	28.059
chr05_02620T	41.667	38.037	67.678	34.213	38.104	35.584	49.259	47.378	55.231	52.092	34.437	35.065
chr01_07500T	92.493	111.159	112.509	95.864	102.786	139.231	146.841	145.332	140.336	66.813	78.852	103.797
chr03_05870T	7.893	10.012	8.144	9.122	15.317	13.903	11.113	15.307	5.572	27.09	28.138	36.82
chr07_04150T	454.091	548.354	568.522	309.991	346.695	340.563	784.441	885.405	499.11	517.262	818.699	621.232
chr07_06920T	2.749	3.377	2.484	6.166	1.945	2.682	2.809	1.528	4.676	1.322	1.711	2.938
chr04_08230T	0	0	0	0	0	0	0	0	0	0	0	0
chr12_04640T	13.696	11.925	11.483	12.911	10.688	9.788	8.191	10.5	14.683	15.104	12.731	10.386
chr03_10060T	7.707	6.962	8.771	4.419	6.613	4.332	8.675	8.005	6.321	3.935	5.133	3.487
chr12_00220T	1.541	3.836	2.138	4.622	3.472	3.765	3.89	2.434	3.613	4.328	5.706	6.156
chr10_04000T	12.645	21.991	8.799	17.066	9.998	18.05	16.258	12.669	22.621	2.371	6.748	11.462
chr08_06660T	22.414	13.029	9.818	15.471	14.179	14.069	8.613	12.639	10.691	18.817	5.926	13.852
chr12_00290T	50.237	64.75	79.862	127.731	83.657	106.215	80.037	60.363	114.897	25.779	33.223	34.075
chr08_02170T	8.777	5.979	4.076	12.881	15.901	11.48	5.989	4.186	9.509	18.989	13.534	8.352
chr05_07270T	0	0	1.101	1.28	0	0	0	0	0	0	0	0.657
chr13_03030T	1.257	1.65	0.937	1.889	1.789	2.042	2.562	2.21	0.989	2.754	3.823	1.862
chr04_10650T	89.587	99.355	94.657	83.054	94.743	77.109	104.517	90.53	77.048	81.665	84.156	103.399
chr03_04350T	7.138	8.7	7.397	7.863	12.118	7.777	9.457	13.739	6.385	23.135	21.333	17.78
chr02_11080T	58.327	61.701	91.454	32.517	30.732	54.923	81.282	97.557	179.987	11.492	22.728	25.217
chr04_08480T	15.306	15.215	17.807	20.479	16.513	19.937	10.177	11.376	14.646	20.563	17.022	24.701
chr02_06110T	12.164	12.963	9.326	10.158	9.725	8.437	8.438	9.604	8.15	15.215	10.991	10.3
chr01_01340T	14.854	13.564	18.871	6.897	13.538	18.287	13.789	21.306	7.42	18.262	7.073	5.984
chr07_07510T	56.57	46.562	56.514	111.884	61.269	93.993	40.739	40.381	49.788	32.569	26.867	19.169
chr06_06400T	9.582	10.285	11.538	8.858	11.524	9.365	9.549	10.908	9.703	15.165	13.381	15.369
chr02_05710T	90.795	104.82	87.277	126.227	105.548	127.813	129.656	101.906	107.366	69.346	72.104	98.351
chr08_02520T	0	0	0	0	0	0	0	0	0	0	0	0
chr01_02970T	18.418	20.407	19.199	24.888	20.306	24.836	21.97	16.315	25.402	22.58	21.467	20.6
chr05_00490T	0	0	0	0	0	0	0	0	0	0	0	0
chr05_02700T	0	0	0	0	0	0	0	0	0	0	0	0
chr06_04190T	45.947	49.459	50.972	27.163	35.838	24.331	55.742	60.149	58.798	22.923	39.818	30.244
chr02_04110T	5.419	3.793	5.123	3.88	3.773	4.27	2.501	4.339	3.752	2.946	4.052	2.454
chr08_01950T	2.7	1.257	3.239	5.079	5.184	5.023	2.562	3.554	1.663	12.43	6.585	8.234
chr02_04130T	62.647	67.887	65.649	109.304	93.567	106.586	61.71	86.446	60.47	119.037	111.138	105.099
chr08_02490T	158.282	165.69	178.786	87.108	116.654	105.4	203.663	233.916	201.01	72.383	112.982	104.583
chr08_02180T	0	0	0	0	2.256	0	1.533	1.069	0	0	1.013	2.389
chr12_03820T	20.863	14.417	23.848	17.665	13.722	21.092	25.777	22.304	21.549	11.936	15.426	14.982
chr01_05460T	32.291	27.817	22.866	28.23	37.073	29.973	26.919	39.006	14.831	16.133	23.072	29.91
chr12_01910T	41.637	55.033	38.607	67.014	50.338	67.259	31.972	30.594	42.645	43.698	44.95	48.594
chr03_01660T	26.046	16.821	33.885	25.193	28.621	32.015	50.195	44.15	54.88	25.819	39.187	16.704
chr02_00390T	14.53	15.718	18.726	29.794	20.404	25.497	19.942	15.297	22.935	11.785	12.607	10.827
chr04_11660T	5.194	3.574	5.186	4.795	5.398	6.054	5.629	5.968	4.962	6.124	4.425	5.015
chr03_01530T	41.176	53.208	54.257	39.201	41.507	54.768	85.439	58.917	89.911	27.242	52.109	55.504
chr08_06690T	11.693	7.05	8.671	13.399	15.132	16.771	8.263	7.608	12.558	6.155	5.63	6.264
chr02_03100T	10.426	14.788	10.063	23.232	15.055	24.558	11.793	10.816	14.055	7.315	5.763	12.603
chr07_04750T	20.431	18.046	17.452	17.99	20.423	18.854	16.969	17.558	16.772	22.046	28.32	26.208
chr09_04720T	0	0	0	0	0	0	0	0	0	0	0	0
chr04_01140T	110.803	120.089	101.554	162.462	123.238	164.253	94.34	109.931	106.58	103.862	107.945	122.879
chr02_05330T	0	0	0	0	0	0	0	0	0	2.664	0	0
chr07_04580T	18.605	19.51	20.928	26.381	23.593	20.36	25.334	24.463	22.806	21.067	24.258	16.263
chr03_00090T	211.926	185.342	313.16	176.552	166.36	213.926	302.778	357.026	426.525	169.252	196.001	183.162
chr01_10870T	0	0	0	0	0	0	0	0	0	0	0	0
chr04_03970T	55.215	60.881	58.042	45.469	55.346	44.072	48.014	42.877	45.297	51.548	45.227	48.465
chr02_02650T	18.683	14.428	13.357	9.63	15.745	9.283	10.599	14.421	15.007	10.332	14.872	12.097
chr13_01780T	7.236	7.039	4.677	5.455	3.871	3.404	2.686	2.933	9.342	4.823	2.361	3.272
chr10_02050T	36.591	41.808	35.468	40.105	50.98	40.834	40.368	49.242	39.845	59.982	76.51	54.729
chr02_03310T	0	0	0	0	0	0	0	0	0	3.622	0	0
chr01_04920T	47.459	61.11	45.977	57.181	49.472	44.052	44.927	50.291	51.645	38.441	50.484	57.183
chr01_02890T	2.788	5.05	6.879	7.162	10.62	11.511	6.915	9.736	12.78	3.481	6.843	5.823
chr01_08440T	76.902	51.689	57.788	45.012	48.208	43.165	48.117	43.498	38.672	35.202	44.702	52.577
chr07_07310T	281.023	253.12	242.497	441.491	339.742	352.002	803.786	1570.88	900.362	891.554	1444.04	1946.46
chr04_06780T	204.877	112.821	115.248	128.239	145.217	113.879	79.08	88.931	50.444	324.541	67.067	160.302
chr08_01630T	0	0	0	0	0	0	0	0	0	0	0	0
chr04_04360T	7.275	2.831	6.87	7.375	9.064	6.436	2.326	3.819	2.162	9.747	6.662	7.179
chr13_00300T	0.805	0.361	1.429	0.559	1.624	1.176	1.111	1.243	1.238	1.352	1.023	0.936
chr12_04650T	0	4.317	4.741	6.593	3.229	8.148	11.638	6.07	6.043	0	3.833	1.173
chr04_09520T	6.656	3.683	5.578	5.811	3.336	2.888	4.157	4.96	5.785	5.408	3.011	2.088
chr08_01020T	0	0	0	0	0	0	0	0	0	0	0	0
chr03_08400T	25.772	25.719	24.749	16.873	22.426	18.854	19.613	15.144	16.799	21.672	20.53	21.246
chr06_03450T	28.805	40.638	45.459	58.481	60.355	71.549	64.489	53.244	49.354	199.107	127.673	108.091
chr02_03070T	43.63	28.047	32.984	43.224	35.449	55.346	26.456	36.399	47.155	33.124	34.895	36.54
chr06_01980T	5.125	5.88	4.913	8.106	4.172	5.394	3.55	3.646	5.332	9.071	8.373	7.459
chr06_01220T	0	0	0	0	0	0	0	0	0	0	0	0
chr03_08220T	123.763	136.944	111.453	113.123	126.944	128.215	199.557	187.934	184.146	83.178	156.537	113.527
chr06_00850T	0	0	0	0	0	0	0	0	0	0	0	0
chr06_04260T	28.57	35.25	28.098	40.542	24.42	34.666	38.67	37.122	39.004	44.162	47.97	44.332
chr03_09650T	1.924	3.235	2.184	4.073	3.472	5.106	0.309	1.721	2.985	3.097	1.214	3.1
chr08_00940T	0	5.651	0	2.875	1.42	3.043	8.757	6.009	9.037	0	4.349	3.1
chr04_05420T	271.569	250.322	203.535	203.522	304.76	202.962	157.779	177.097	120.136	137.712	140.289	149.335
chr04_00340T	55.519	53.918	68.033	40.694	39.971	45.083	97.088	79.907	104.243	46.674	68.51	45.053
chr04_00890T	53.821	43.611	58.015	51.452	37.685	32.892	119.788	167.931	121.707	123.97	141.732	177.156
chr08_00760T	22.139	24.844	24.376	32.334	24.537	27.694	23.492	29.647	22.528	105.224	77.15	84.51
chr06_02490T	112.502	147.983	121.253	73.048	156.431	94.065	111.947	148.418	53.688	138.56	142.678	103.937
chr08_00180T	0	0.208	0.364	1.067	0	0.454	0.772	0	0	0	0.172	0.431
chr01_05500T	183.229	184.894	174.737	154.498	166.603	163.026	215.363	191.396	180.597	96.729	119.864	99.524
chr01_00330T	335.1	342.015	308.838	146.219	200.466	233.141	438.763	421.911	292.5	76.62	148.881	94.369
chr02_05590T	45.613	45.939	52.956	76.218	65.286	78.192	52.984	43.773	48.254	41.67	41.356	40.748
chr04_06650T	228.508	257.776	264.398	362.307	258.692	317.542	305.978	283.372	420.269	227.035	216.292	274.302
chr08_03980T	167.933	196.764	182.043	193.12	170.902	179.807	220.025	196.916	236.53	181.874	238.38	222.899
chr02_00440T	0	0	0	0	0	0	0	0	0	0	0	0
chr03_09990T	0.226	0.809	0.355	0.416	0.399	0.877	0.247	0.173	0.342	0.252	0.65	1.044
chr12_00510T	2.317	2.273	1.683	1.961	1.391	3.022	3.406	2.852	1.34	3.249	2.246	2.529
chr11_02520T	23.366	28.888	33.739	38.917	40.661	31.592	29.769	38.782	29.755	19.13	27.23	38.477
chr01_02020T	228.292	356.858	307.209	280.969	260.189	265.063	350.772	424.07	437.568	248.839	332.524	312.101
chr06_05650T	110.067	110.154	77.696	118.375	148.816	124.657	85.172	102.201	80.069	161.463	110.077	120.619
chr04_07930T	0	0	1.001	0	0	0	0	0	0	5.68	0	0
chr08_05090T	149.122	146.912	184.546	249.895	266.987	307.702	332.177	250.812	283.075	266.253	287.994	292.728
chr09_02180T	24.22	11.247	20.163	14.608	13.751	13.243	5.176	10.877	8.095	16.507	10.236	19.212
chr11_02170T	27.529	18.461	20.773	19.829	20.287	26.394	18.533	22.976	21.53	11.008	15.512	10.688
chr07_02430T	0	0	0	0	0	0	0	0	0	0	0	0
chr09_02980T	11.585	12.318	11.947	13.439	7.586	6.426	6.164	9.125	9.388	5.822	10.867	12.044
chr03_06480T	131.951	208.164	133.992	169.055	124.084	150.948	141.685	137.358	132.777	130.428	174.573	157.46
chr02_10650T	30.936	10.963	7.725	33.34	8.772	14.161	13.058	29.209	38.173	8.173	10.762	21.343
chr02_09910T	33.302	31.544	20.409	39.201	44.23	39.967	29.718	29.698	30.836	20.431	25.835	21.063
chr05_05970T	0	0	0	0	0	0	0	0	0	0	0	0
chr04_12240T	12.145	14.089	11.692	19.098	21.96	20.958	15.332	13.739	12.429	12.531	16.449	12.087
chr01_01400T	42.03	40.103	39.18	63.449	49.19	47.229	42.601	28.791	38.311	50.619	42.264	40.78
chr02_07880T	36.64	60.608	50.217	118.588	72.366	97.892	55.217	71.342	80.06	70.698	52.606	101.225
chr12_01500T	8.08	9.291	7.061	12.606	19.557	9.541	4.075	5.479	1.811	19.473	5.496	7.405
chr06_01020T	141.091	130.746	103.146	132.058	113.075	155.311	132.712	163.817	165.748	97.697	147.925	135.849
chr12_03060T	162.926	198.786	124.101	263.161	247.148	250.356	150.72	204.565	86.27	257.354	289.83	313.533
chr06_00310T	0	3.53	3.112	3.566	7.08	15.182	11.299	11.6	3.881	0	7.455	7.825
chr04_06790T	20.558	21.598	17.224	117.948	80.904	123.986	30.613	19.707	57.467	4.51	8.105	14.185
chr11_01140T	18.516	11.345	23.321	34.548	39.698	38.709	13.758	20.888	7.586	79.919	30.852	71.229
chr09_01160T	195.913	215.28	207.602	257.981	222.115	229.335	145.832	140.23	194.874	194.063	191.308	251.495
chr01_10420T	13.215	17.281	13.958	13.409	11.077	14.883	12.739	13.668	15.792	19.18	15.732	14.96
chr01_06790T	31.358	29.883	25.423	23.75	22.582	27.188	21.486	23.068	21.549	30.057	21.591	28.92
chr03_02230T	50.797	34.834	57.387	69.981	83.695	61.576	109.899	144.925	60.211	226.39	274.394	192.063
chr06_03340T	2.022	2.197	3.203	2.987	4.007	4.745	3.797	4.868	2.024	21.814	14.126	12.7
chr03_02330T	837.327	974.225	671.286	838.62	800.29	750.716	435.388	495.982	440.931	843.861	515.202	962.78
chr02_07670T	0	0	1.838	0	0	0	5.33	1.752	1.885	0	1.95	0
chr08_01160T	2.376	1.541	2.484	0.985	1.216	0.722	0.761	2.679	1.192	0.444	0.249	0.635
chr08_02460T	0.962	1.093	0.764	1.564	1.741	1.413	0.803	1.507	0.748	1.09	0.707	0.904
chr01_06280T	222.421	192.458	189.878	100.435	176.037	116.581	203.962	211.592	160.693	143.252	149.589	123.45
chr01_05530T	16.15	15.958	21.847	21.647	13.012	19.566	20.457	13.576	22.334	17.011	18.59	17.242
chr13_00430T	97.834	101.355	88.469	22.47	44.746	39.813	60.156	58.734	92.11	26.939	27.039	18.996
chr02_07710T	92.67	88.775	95.894	169.166	113.503	180.261	81.406	99.451	136.27	58.671	43	74.64
chr02_08480T	28.923	34.375	35.304	29.124	20.18	23.795	29.934	26.194	32.453	22.732	28.482	23.7
chr11_02680T	4.231	4.733	3.267	4.094	4.532	4.621	3.19	3.33	2.994	4.409	3.775	5.08
chr06_00630T	5.262	4.787	5.996	25.792	11.592	19.184	3.53	11.722	7.346	4.248	6.977	17.199
chr12_02840T	13.853	19.991	14.677	19.89	22.592	21.938	15.055	20.328	16.393	20.391	19.985	20.342
chr07_01500T	3.22	2.448	2.448	4.754	4.055	4.528	2.675	3.575	1.968	4.772	1.854	2.884
chr01_11750T	0	0	0	0	0	0	0	0	0	0	0	0
chr05_05670T	13.676	5.585	9.672	7.395	10.999	11.005	8.51	8.198	8.141	18.928	12.568	7.007
chr03_09700T	2.769	7.771	6.597	3.992	3.608	5.126	5.155	5.337	5.276	5.872	4.311	4.058
chr02_01140T	10.368	16.811	14.003	15.552	14.928	13.243	9.385	7.475	12.493	15.225	15.531	18.404
chr05_07760T	0.943	0	0	0	2.558	0.928	0	1.568	1.562	3.188	0	0
chr11_01420T	1.414	3.52	1.119	6.867	0.642	5.188	1.194	0.56	5.803	1.594	1.567	5.661
chr08_06010T	38.8	38.43	52.301	37.149	35.098	40.803	45.184	34.678	53.919	24.73	30.805	39.284
chr02_08260T	34.824	29.938	33.794	23.659	36.256	29.849	45.524	47.765	26.844	47.27	52.176	43.051
chr08_06510T	1.62	4.405	3.43	2.997	2.674	5.807	3.005	1.059	1.257	2.432	1.587	4.563
chr04_03580T	7.992	1.814	4.759	4.622	5.417	7.333	9.107	9.186	5.942	11.25	9.376	10.386
chr13_02060T	109.164	112.22	117.677	112.199	105.616	88.196	119.922	95.55	153.633	78.386	93.704	73.295
chr12_03830T	9.631	11.018	12.784	13.602	11.262	14.481	11.607	9.726	14.018	9.565	8.937	13.141
chr07_02190T	0.736	0.667	0	1.361	1.332	2.166	0	0	1.201	0.827	0.564	0
chr03_06540T	20.715	23.084	25.978	16.101	18.935	19.865	26.353	22.284	21.022	17.011	19.785	16.144
chr09_01470T	9.484	11.05	9.408	21.617	15.59	20.876	12.142	7.74	13.482	13.338	5.505	18.178
chr07_05150T	43.552	44.661	38.68	36.56	44.756	42.701	41.655	44.15	38.616	23.337	28.434	21.009
chr03_08640T	0.717	1.301	2.284	0	1.293	2.465	0	0.57	1.127	2.018	0.803	0.678
chr04_07210T	86.494	90.906	93.064	91.364	65.208	96.076	114.108	105.083	148.542	93.994	119.587	118.886
chr04_08860T	0	0	0	0	0	0	0	0	0	0	0	0
chr09_01550T	225.2	223.204	224.235	119.563	223.224	110.836	280.304	293.73	226.181	172.905	243.379	128.842
chr05_05990T	0	0	1.774	4.073	2.013	0	0	0	0	0	1.95	0
chr06_05720T	6.46	8.657	6.142	7.405	12.575	9.345	11.185	9.278	6.394	24.962	24.764	14.067
chr03_04740T	39.458	49.962	60.526	331.882	213.129	269.921	154.692	95.591	181.263	151.475	190.553	202.417
chr08_01880T	3.819	5.323	4.176	2.357	4.201	3.435	4.95	5.347	4.556	4.631	4.788	4.477
chr03_07520T	87.496	101.563	105.557	94.543	125.495	100.202	132.301	113.862	108.253	116.857	130.616	105.487
chr06_02330T	19.979	21.904	14.977	13.622	14.578	19.679	11.659	9.247	6.903	37.806	16.458	36.131
chr03_03320T	0	0	0	11.54	0	0	21.506	0	0	0	0	0
chr08_06700T	191.78	178.478	231.114	71.311	127.751	104.864	219.294	126.756	166.727	55.452	65.949	54.363
chr04_07320T	38.643	47.819	47.979	58.36	40.408	45.331	43.178	40.656	51.433	50.387	55.626	57.807
chr03_02470T	107.161	91.846	100.28	119.777	99.664	107.566	115.857	134.129	104.307	54.201	69.944	99.05
chr02_06250T	18.34	19.314	12.748	16.782	21.746	15.172	17.113	15.104	10.211	21.864	23.522	12.453
chr04_07310T	13.755	14.308	15.541	19.545	21.308	15.987	18.378	12.16	18.666	13.55	16.363	13.464
chr02_10640T	10.004	7.411	3.913	9.031	1.478	4.786	8.325	7.2	7.18	0	9.606	6.339
chr10_03420T	5.694	4.317	2.275	3.525	6.03	5.59	0	3.178	1.58	10.735	0.746	6.361
chr01_11320T	15.875	6.667	10.209	9.356	5.806	6.745	6.874	9.675	8.705	10.856	12.253	8.632
chr03_01250T	48.912	46.53	74.603	10.128	9.959	17.905	68.81	78.726	78.508	16.527	12.511	12.453
chr02_09810T	137.851	122.68	168.695	80.332	90.941	76.665	188.321	158.124	202.654	54.03	74.283	69.442
chr03_06670T	0	0	0	0	0	0	0	0	0	0	0	0
chr03_02090T	0.353	0	1.137	2.641	0	2.094	2.007	1.405	1.395	1.201	1.854	1.679
chr02_06060T	15.679	16.188	13.021	18.884	23.029	21.041	37.25	32.519	23.388	85.317	76.128	79.311
chr04_03620T	7.825	8.121	8.38	7.873	9.327	10.789	15.281	16.315	14.914	9.05	14.776	11.656
chr01_01860T	5.861	7.378	7.543	7.588	6.681	8.891	4.106	5.479	4.962	6.397	5.018	3.918
chr03_09860T	18.33	20.046	15.932	10.829	12.39	17.916	12.986	9.94	9.841	12.874	10.055	19.599
chr03_04210T	12.419	16.832	17.324	32.496	21.853	29.003	16.361	13.464	24.478	13.903	15.101	17.07
chr08_03770T	1.463	0	0	0	2.665	0	0	0	0	1.665	1.223	1.421
chr12_02770T	25.791	29.719	25.987	39.313	25.072	32.118	25.931	38.365	31.51	23.549	46.393	46.205
chr12_01760T	12.753	11.859	10.928	10.341	10.902	8.375	12.729	15.012	12.059	12.491	19.632	14.035
chr10_02210T	14.707	11.542	13.184	14.973	14.685	13.914	14.952	14.523	13.417	17.031	14.499	13.109
chr07_03670T	196.885	215.16	225.054	279.76	351.48	343.822	282.959	274.287	268.022	306.168	298.756	278.424
chr01_01300T	6.156	6.536	8.69	7.67	7.712	10.985	7.728	7.323	10.155	12.925	11.957	10.795
chr04_02390T	285.54	293.059	370.228	347.374	326.107	469.552	597.057	647.731	636.794	200.49	252.879	245.436
chr11_00560T	2.278	0.35	2.111	2.113	0.69	2.609	1.286	1.507	0.296	4.278	1.415	1.076
chr03_00410T	1.178	1.082	1.893	0	0	0	0	1.008	0	0	0.956	0
chr05_01520T	0.648	1.18	2.075	0	0.593	3.827	2.264	0	1.571	4.399	0.994	1.238
chr05_01000T	185.32	160.87	190.76	62.596	142.222	144.305	262.153	261.088	105.047	155.036	165.626	117.939
chr01_00740T	20.725	16.089	20.527	25.548	20.686	26.043	20.241	24.076	15.071	49.096	28.329	41.232
chr06_02560T	66.721	54.541	72.173	39.81	53.917	60.142	73.05	91.079	88.571	37.563	49.805	40.188
chr02_02640T	16.484	15.357	19.117	14.577	13.139	17.978	21.702	18.261	20.117	9.938	11.699	13.454
chr01_04690T	178.663	186.905	253.307	100.943	104.391	108.577	171.753	196.763	125.422	102.964	79.903	101.698
chr07_00930T	0	0	0	0	0	0	0	0	0	0	0	0
chr01_09410T	7.304	8.722	5.905	4.886	3.219	3.641	6.143	6.009	6.783	10.301	14.069	9.31
chr07_06310T	18.781	20.931	21.446	15.898	8.014	14.295	10.897	8.596	15.515	7.769	8.487	12.227
chr07_02390T	8.109	3.815	6.688	22.785	11.991	20.927	5.073	6.885	13.639	11.664	7.407	11.279
chr02_10520T	0	0	0	0	1.138	0	0	1.08	0	1.423	1.023	0
chr12_04430T	2.484	3.771	1.319	5.384	4.513	2.444	3.921	2.74	4.759	8.435	3.231	0.796
chr03_03810T	31.181	6.088	16.833	21.129	25.198	16.554	28.977	23.75	26.446	93.369	89.231	79.527
chr03_10650T	12.547	10.799	11.192	8.99	7.07	7.663	16.804	15.266	10.008	69.477	47.34	49.541
chr04_01550T	157.506	184.479	155.638	237.664	206.156	250.211	152.696	137.653	181.069	133.202	147.648	222.296
chr05_07530T	16.877	10.242	13.466	9.691	14.578	6.312	28.442	25.176	19.082	12.713	6.872	5.371
chr01_04980T	54.498	44.234	72.919	82.486	59.217	88.795	87.446	104.615	80.836	27.756	38.308	38.187
chr12_02190T	7.353	5.727	8.899	15.288	9.385	18.555	8.109	6.029	6.441	1.372	4.311	4.789
chr13_00070T	174.854	160.127	146.821	228.938	195.604	183.355	385.305	304.372	297.167	732.119	751.288	676.908
chr07_04330T	19.135	20.461	20.664	17.564	17.321	17.792	14.437	11.987	13.694	22.964	16.831	21.644
chr04_11370T	16.16	19.248	17.479	21.607	19.402	18.473	14.849	14.37	18.324	27.232	26.618	36.239
chr08_01920T	0.844	0.087	0.601	0.091	0.34	0.557	0.823	0.723	0.286	0.948	0.411	0.269
chr06_07200T	39.114	44.573	52.128	24.035	31.306	26.085	34.884	34.953	51.137	61.022	41.978	43.6
chr12_00150T	2.229	4.547	4.195	12.627	12.312	13.625	7.749	5.235	4.325	1.564	2.657	6.286
chr01_06990T	37.425	23.871	31.892	34.305	28.456	28.477	41.562	30.584	37.341	24.951	25.357	34.904
chr13_02430T	40.596	51.098	49.853	31.978	29.662	32.603	41.15	32.315	47.284	24.144	36.434	40.619
chr13_01770T	14.648	6.427	13.139	10.494	8.967	7.859	13.953	15.45	22.787	8.516	12.387	12.948
chr13_04060T	0	0	13.13	37.312	30.139	8.004	13.192	26.867	9.046	9.252	0	0
chr07_03830T	28.56	33.304	28.116	29.754	24.867	21.825	30.469	27.885	24.044	41.347	32.678	30.879
chr01_10350T	4.133	9.05	5.186	9.234	7.148	5.724	2.696	3.799	5.914	6.972	4.836	6.479
chr03_06440T	479.735	514.438	392.685	821.991	746.695	806.299	452.583	480.757	349.108	1134.56	936.307	1011.31
chr01_06430T	63.796	71.396	72.064	66.669	55.453	51.695	80.088	89.949	97.395	48.117	80.878	87.599
chr07_04600T	46.369	48.595	33.257	36.661	39.446	24.682	29.09	32.967	28.775	25.86	44.08	35.7
chr11_00880T	0.53	0	0	1.981	0.486	0.526	0	0	1.275	0	0	0
chr01_05910T	140.816	158.006	147.959	132.363	141.483	157.528	118.893	143.55	83.941	145.602	147.639	151.196
chr11_02670T	62.785	57.055	57.542	95.082	43.404	77.449	45.513	40.106	67.068	27.423	30.527	39.134
chr02_09300T	23.199	13.466	31.337	14.171	16.348	21.35	34.771	32.173	29.339	1.049	5.563	3.95
chr04_08890T	5.616	11.542	3.385	6.522	5.115	17.978	0	2.454	4.879	6.377	3.489	4.09
chr02_10830T	25.016	31.413	25.322	24.807	32.492	25.476	27.454	25.563	33.211	17.364	25.242	20.299
chr13_02560T	10.397	15.63	17.406	12.637	9.949	9.314	20.652	6.416	21.272	6.185	14.843	10.806
chr04_07330T	24.593	29.358	32.492	51.3	42.499	35.45	50.566	64.406	36.99	125.877	114.903	113.537
chr02_05220T	0	0	0	0	0	0	0	0	0	0	0	0
chr03_00240T	72.435	86.064	73.875	51.32	48.393	49.477	12.225	11.274	14.166	17.092	20.931	14.573
chr06_00750T	57.935	58.826	56.277	52.803	56.737	53.056	66.598	61.646	52.2	46.039	49.5	37.283
chr10_05020T	28.57	31.807	25.14	33.208	22.212	34.336	31.725	36.257	27.195	89.868	74.283	89.59
chr10_00650T	15.924	16.188	15.605	25.904	20.17	26.972	19.459	14.146	13.473	17.243	9.061	13.583
chr11_02340T	0	0	0	0	0	0	0	0	0	0	0	0
chr03_04950T	45.034	38.999	40.854	72.226	56.163	68.001	45.225	32.356	52.671	56.915	46.107	62.026
chr10_00090T	1.708	4.132	1.811	1.056	1.546	5.023	2.614	2.291	2.726	7.698	6.041	7.017
chr06_07220T	12.92	14.089	7.206	4.185	25.733	12.037	7.491	7.862	2.606	16.769	8.889	10.429
chr13_03500T	36.983	47.59	43.493	66.019	37.316	62.06	31.93	28.282	50.638	32.68	31.923	53.47
chr02_04660T	331.153	356.519	339.992	243.515	265.159	239.051	505.351	288.749	583.476	170.715	300.248	197.843
chr04_03740T	69.137	69.964	64.157	85.889	71.646	81.162	59.981	56.381	48.698	93.53	60.749	82.895
chr06_03890T	138.646	160.137	125.411	254.151	272.356	263.743	166.804	149.589	153.975	198.815	195.342	213.277
chr12_02660T	19.665	22.396	26.605	21.668	14.889	18.019	28.03	20.338	33.95	19.836	25.414	22.979
chr01_10860T	0	0	0	0	0	0	0	0	0	0	0	0
chr06_02610T	21.069	13.859	20.518	24.39	22.319	23.558	19.562	18.149	28.387	15.74	16.478	19.987
chr10_04660T	0	0	0	0	0	0	0	0	0	0	0	0
chr09_02400T	36.198	24.702	39.389	33.563	28.349	46.022	40.831	56.391	73.546	16.728	46.154	25.917
chr02_06350T	567.014	749.414	696.718	557.001	686.009	768.518	615.733	868.631	482.44	676.283	354.383	687.165
chr09_00320T	0	0.678	0	0	2.373	0	0	0	0.296	0.424	0.554	0.71
chr12_00170T	14.01	16.056	19.244	10.494	12.779	11.614	15.425	14.167	11.172	45.232	36.434	40.877
chr04_06070T	0	0	0	0	0	0	0	0	0	0	0	0
chr04_01510T	64.444	64.51	51.109	67.055	71.5	77.831	49.341	48.885	55.97	29.351	41.567	51.522
chr11_03010T	0	0	0	0	0	0	0	0	0	0	0	0
chr03_08930T	25.418	23.707	25.432	21.129	25.266	24.145	16.969	26.174	17.871	33.558	13.371	22.559
chr03_07530T	36.443	47.732	36.269	41.68	47.527	40.184	49.671	58.387	39.781	51.053	37.648	45.828
chr03_07830T	6.175	9.64	1.902	10.158	7.741	4.703	5.001	4.053	4.02	6.952	7.101	7.103
chr07_04120T	60.458	58.739	57.806	53.25	56.65	52.066	60.63	57.797	53.161	51.083	61.906	54.718
chr11_01100T	174.373	167.799	162.635	188.467	159.348	212.42	223.955	214.433	194.449	145.481	181.894	163.886
chr04_06930T	108.123	95.726	113.182	127.182	78.998	109.609	100.823	117.549	134.82	82.321	103.444	98.491
chr07_04430T	20.823	21.15	19.918	80.992	52.866	60.802	71.27	107.069	97.811	76.771	76.73	79.85
chr02_09570T	46.664	57.143	44.03	56.196	73.163	40.401	20.611	46.258	26.631	48.823	56.066	57.517
chr04_06570T	43.404	53.809	50.508	56.358	50.241	43.546	35.717	51.37	35.798	32.811	43.507	33.063
chr04_02880T	350.572	365.679	285.49	192.703	314.184	247.447	258.551	368.402	164.925	233.462	259.455	188.307
chr06_02450T	14.874	15.411	14.385	19.087	15.619	16.142	15.569	13.362	19.211	15.659	19.412	14.681
chr05_01280T	1.158	1.476	1.683	1.707	3.044	1.413	1.214	2.933	1.737	1.271	1.873	1.475
chr03_07030T	41.068	42.704	36.15	24.878	38.882	30.344	26.518	31.45	20.579	47.724	37.897	40.447
chr11_00730T	0	0.23	1.019	0.234	0.934	0.248	0.576	0.601	0.397	0.868	0.755	0.721
chr10_01930T	12.734	8.362	10.464	14.222	3.968	10.314	10.928	11.519	13.842	6.427	10.485	5.801
chr01_08210T	36.856	32.583	38.261	48.719	36.343	43.691	33.649	33.711	36.62	33.82	28.587	37.412
chr05_00410T	1.6	0	0.364	1.27	1.031	0.227	0.257	0.53	0.351	0.252	0.335	0.431
chr01_10920T	0	0	0	0	0	0	0	0	0	0	0	0
chr06_04910T	48.392	54.399	51	45.458	40.603	38.699	44.104	46.37	34.671	62.919	62.145	67.666
chr04_09070T	16.474	19.04	21.128	25.365	14.967	22.041	13.892	14.503	23.942	16.607	18.982	20.988
chr05_03150T	0.403	0.492	1.065	0.752	0.603	0.66	0.587	0.519	0.721	1.211	0.879	0.635
chr03_07410T	0	0.743	0	0.762	0	0	0.967	0	0.665	0	0	0.775
chr03_06650T	0	0	0	0	0	0	0	0	0	0	0	0
chr07_03440T	11.074	17.062	17.352	23.303	21.026	18.741	18.45	12.669	19.655	14.892	12.243	20.611
chr11_01560T	27.814	27.391	36.542	18.366	16.659	18.339	32.28	38.202	42.858	19.543	23.273	19.879
chr10_00690T	1625.11	1680.54	1386.76	2933.31	2881.65	3556.14	2448.59	2331.63	2074.97	499.201	852.562	810.647
chr05_00760T	16.779	19.456	21.828	22.816	16.552	22.66	23.101	17.874	25.43	17.233	16.908	19.169
chr04_11340T	8.964	8.963	8.717	16.863	11.894	17.668	8.808	6.813	11.089	7.769	6.041	14.724
chr01_09690T	25.683	20.56	25.577	18.894	20.968	19.133	29.78	34.098	24.986	36.938	30.996	29.781
chr11_00950T	31.289	13.444	10.382	19.352	4.474	23.867	22.237	23.496	81.807	6.437	4.884	11.129
chr08_04870T	5.694	6.296	7.843	3.901	3.793	5.972	9.076	9.013	7.633	10.423	10.437	8.89
chr07_07210T	19.959	15.816	21.983	9.742	16.504	8.942	21.28	23.007	24.293	14.65	12.406	8.6
chr03_03910T	67.34	61.34	45.486	80.078	93.888	74.551	42.066	61.076	44.142	85.842	51.727	79.968
chr03_01520T	28.717	28.604	31.273	33.065	26.589	31.891	41.006	32.916	37.822	27.323	40.448	30.631
chr10_02170T	4.241	1.29	7.325	4.581	2.558	3.466	5.773	4.614	7.448	4.782	5.438	3.358
chr04_04300T	40.94	40.442	33.002	40.034	45.407	34.46	34.184	45.952	30.096	45.292	33.682	43.256
chr13_03230T	794.56	789.495	765.588	912.349	1218.25	1182.81	1109.66	1070.28	665.569	707.319	823.2	610.221
chr04_10610T	21.079	21.773	20.737	19.738	19.363	21.144	18.419	14.197	17.539	31.984	24.611	29.985
chr02_08680T	335.6	397.474	287.055	503.528	540.899	579.088	474.953	434.254	409.754	442.114	617.393	427.812
chr07_05940T	8.915	8.613	9.481	10.077	5.252	9.149	6.575	6.773	9.527	8.627	5.563	6.619
chr02_02360T	44.759	39.545	59.298	45.509	57.603	46.599	63.511	56.442	63.446	64.26	59.354	58.69
chr04_09900T	0	0	0	0	0	0	0	0	0	0	0	0
chr09_02200T	15.865	16.789	16.114	14.801	14.014	11.841	14.622	12.496	15.127	14.287	13.868	11.914
chr03_11250T	96.705	97.595	104.074	268.393	194.096	266.982	148.971	186.579	110.23	310.516	252.889	394.308
chr02_00820T	97.51	151.59	87.851	185.186	65.509	115.519	82.476	107.313	117.937	158.174	94.478	307.15
chr11_02440T	4.929	10.537	3.976	13.765	9.015	27.57	2.12	2.933	4.38	7.476	5.582	3.207
chr01_05420T	85.866	85.485	74.33	79.611	52.886	68.362	53.53	69.488	96.869	65.895	76.261	108.974
chr09_00540T	21.255	21.237	17.716	28.646	49.472	35.481	17.864	15.165	25.264	14.922	16.946	17.651
chr12_03670T	9.376	3.279	9.772	7.355	4.571	8.489	11.803	14.747	10.534	16.285	5.553	8.234
chr07_06020T	48.343	48.716	40.272	56.389	39.553	41.195	31.889	38.12	40.825	32.044	29.916	44.214
chr04_10040T	15.159	16.832	25.978	16.294	13.829	17.586	20.622	22.64	31.159	12.985	12.062	10.128
chr02_01800T	67.752	69.177	45.04	46.556	82.781	43.031	72.638	77.269	56.007	106.778	97.785	76.642
chr05_03100T	48.431	37.053	36.168	42.035	39.708	35.45	26.189	31.572	15.672	78.134	50.006	78.375
chr12_02820T	62.372	87.518	69.707	82.1	73.289	72.189	55.464	55.057	54.528	87.547	100.471	99.912
chr01_08810T	155.788	127.107	129.742	65.003	82.655	84.359	212.801	154.386	146.583	98.706	127.405	92.528
chr02_09690T	19.42	21.707	36.041	27.753	27.367	26.611	52.552	56.676	61.062	39.238	47.225	39.295
chr01_01910T	0	0	0	0	0	0	0	0	0	0	0	0
chr02_03790T	7.668	7.586	6.26	9.742	6.691	7.251	4.25	4.858	2.772	5.115	4.377	8.32
chr01_01790T	8.895	7.432	8.489	10.331	6.778	8.024	7.316	5.51	6.163	1.796	4.664	4.068
chr04_02840T	38.839	36.135	28.944	28.819	33.669	50.838	26.641	27.192	31.991	22.439	18.915	28.037
chr01_06380T	2.504	1.858	3.066	2.215	2.567	2.331	2.367	1.67	1.562	2.684	2.217	2.131
chr03_05210T	903.056	653.141	712.123	352.27	502.358	452.049	1291.95	1334.03	889.366	461.295	742.122	425.757
chr04_11230T	32.065	29.643	37.888	60.533	74.972	69.115	74.655	91.864	78.027	170.776	141.407	132.986
chr10_05200T	4.703	1.279	2.611	3.484	1.274	0.918	2.675	4.125	4.833	4.238	4.225	6.221
chr04_00780T	256.096	256.596	233.498	273.685	185.188	287.93	229.687	231.625	298.738	143.786	181.416	192.644
chr07_01840T	349.924	354.858	455.495	292.56	251.261	308.971	312.657	295.074	348.544	329.434	205.769	274.13
chr03_04030T	2.798	2.11	2.639	3.941	3.355	3.414	2.871	2.444	1.71	13.338	11.985	11.828
chr06_03550T	160.795	166.313	118.214	119.198	143.272	104.348	142.251	161.892	122.548	100.835	131.639	98.997
chr09_03160T	16.042	19.598	19.472	19.291	18.147	20.154	26.034	24.585	23.545	27.807	29.314	28.263
ctg000280_00140T	0	0	0	0	0	0	0	0	0	0	0	0
chr05_05260T	62.686	78.205	111.553	56.419	43.102	47.755	94.464	91.049	143.838	41.932	43.985	65.341
chr01_06230T	102.056	97.267	94.165	124.49	118.113	115.096	94.032	95.255	90.733	148.306	112.734	100.848
chr05_00170T	2.013	2.645	1.738	2.032	1.809	1.434	1.204	2.271	5.202	2.462	2.122	0.517
chr13_02510T	0	0	0	0	0	0	0	0	0	0	0	0
chr04_00990T	64.051	61.548	54.348	48.719	52.633	57.068	59.076	61.046	72.113	40.056	51.277	48.121
chr02_00110T	1.247	1.137	1.319	8.858	2.636	4.889	2.82	1.65	1.312	0.464	1.243	1.959
chr04_11310T	779.206	950.594	738.646	1126.33	1124.92	962.383	497.005	611.698	533.189	1235.29	866.306	1313.81
chr10_00590T	26.41	25.522	24.403	32.842	28.884	33.088	18.944	22.538	20.412	24.074	18.389	22.774
chr02_06320T	132.422	143.239	162.753	416.115	245.689	460.744	249.012	208.628	238.619	47.633	71.53	56.01
chr04_07120T	36.964	38.146	42.911	22.836	27.328	23.527	52.068	35.381	49.492	40.54	54.976	38.23
chr06_01850T	41.343	39.589	34.239	33.035	31.237	41.05	37.065	58.357	52.459	22.984	30.011	32.192
chr02_09290T	0	0	0	0	0	0	0	0	0	0	0	0
chr12_02210T	57.218	47.131	49.062	44.9	44.872	47.259	49.753	48.794	43.736	52.486	62.622	57.301
chr04_01430T	14.432	27.118	15.541	20.144	12.516	16.771	13.315	19.595	29.329	11.936	19.765	20.202
chr13_00800T	1.031	0.776	1.365	1.757	1.556	1.351	2.274	1.467	1.192	1.554	2.256	3.067
chr12_03240T	103.381	124.789	147.331	32.09	100.968	37.451	53.725	86.721	20.07	734.177	274.508	329.246
chr01_04710T	23.69	19.893	20.555	15.634	21.648	18.06	31.992	30.472	18.453	38.673	41.5	31.535
chr10_00200T	0	0	0	0	0	0	0	0	0	0	0	0
chr13_04030T	3.102	3.279	2.657	8.594	5.359	7.065	2.583	1.813	2.199	6.094	5.486	9.461
chr06_07090T	0	0.514	0.455	0.528	0.515	0	0	0	0.453	0	0	0
chr03_08240T	85.198	49.481	72.992	60.98	53.82	49.704	64.489	62.95	59.103	63.312	57.538	58.604
chr10_02830T	0	0	0	0	0	0	0	0	0	0	0	0
chr08_00210T	42.403	29.468	36.532	32.689	25.393	62.844	73.554	118.465	75.079	30.077	73.499	57.807
chr02_10430T	87.643	88.162	96.859	131.418	83.122	145.883	146.584	142.847	174.674	79.001	81.461	137.302
chr04_07980T	211.121	214.056	205.955	204.568	235.779	226.014	273.606	237.776	275.535	234.451	293.49	213.987
chr04_07390T	11.821	11.203	10.637	14.374	16.766	12.666	22.957	16.631	18.213	21.561	24.334	20.202
chr01_00290T	3.024	7.935	3.348	3.068	6.808	5.023	2.017	5.683	3.752	6.79	2.667	6.533
chr01_04640T	48.863	51.732	44.74	82.333	68.699	85.566	53.89	55.475	44.743	94.832	70.001	86.544
chr05_04910T	192.516	210.941	122.745	142.145	243.18	136.26	112.626	140.698	87.49	222.102	204.182	196.723
chr08_03840T	5.213	8.11	9.208	16.802	12.283	15.801	17.287	14.35	9.813	48.501	58.828	43.794
chr01_06350T	22.119	30.309	28.325	20.439	27.24	21.608	30.552	27.447	33.534	30.864	35.115	27.564
chr09_02880T	60.124	53.11	49.562	71.017	77.841	68.393	41.48	43.651	57.356	106.435	65.423	103.797
chr02_05700T	157.869	276.871	171.152	220.923	186.89	268.271	117.205	131.369	187.019	87.053	51.574	136.602
chr01_07400T	40.773	38.288	30.855	54.144	47.372	49.302	67.164	52.552	55.998	29.905	45.849	19.373
chr02_04750T	60.536	61.69	52.383	79.408	56.426	58.626	42.797	36.043	59.888	50.397	51.535	71.121
chr01_00970T	159.224	206.995	155.474	314.999	267.133	262.836	265.168	392.743	158.013	708.691	747.111	823.573
chr01_04870T	15.512	16.679	14.031	28.372	12.371	20.474	17.01	13.097	24.543	8.526	13.085	15.628
chr10_00810T	13.323	23.631	13.639	31.156	8.617	19.277	4.404	3.595	19.387	22.187	12.588	27.704
chr08_03910T	3.289	2.208	2.166	2.956	2.918	3.301	2.521	2.923	3.022	4.409	1.577	4.822
chr03_09530T	16.769	18.002	19.253	14.476	10.62	17.637	19.881	22.436	26.178	9.938	15.656	18.986
chr12_03420T	55.657	60.946	54.103	66.192	58.235	63.834	62.77	42.877	73.388	66.995	65.232	73.349
chr07_05370T	0.471	1.935	0.564	0.437	0.642	1.392	1.05	0.927	0.554	1.604	0.516	0.226
chr01_01230T	42.324	24.877	42.046	33.39	30.858	38.142	41.583	59.131	46.073	36.847	32.105	26.369
chr11_00160T	3.515	3.181	2.038	3.464	2.422	2.063	2.943	2.801	2.587	7.103	3.039	9.084
chr02_09930T	12.449	11.269	11.246	7.223	11.223	7.354	9.354	7.944	8.316	12.047	6.595	8.158
chr02_11090T	26.292	15.728	22.411	16.68	16.465	16.111	27.588	18.383	21.299	13.52	14.948	16.93
chr05_03430T	72.249	95.18	76.067	79.103	62.3	72.405	72.69	89.674	94.688	66.551	116.108	90.376
chr02_09970T	0	0	1.301	0	0	0	0	0	1.423	0	0	1.571
chr03_03250T	4.271	3.509	1.993	3.85	2.616	1.227	1.688	1.416	2.07	4.248	3.489	4.348
chr05_04510T	12.046	6.416	17.406	20.753	22.572	22.629	17.01	16.02	19.34	9.292	10.867	9.977
chr10_04750T	6.048	7.072	11.583	32.161	18.4	23.898	9.508	8.463	11.31	27.766	9.586	22.247
chr09_02000T	93.828	112.548	92.473	129.854	124.785	123.141	93.064	102.618	108.114	89.797	103.023	109.06
chr06_05710T	312.244	324.8	300.194	224.804	285.057	222.858	306.514	348.512	334.988	183.741	217.793	224.082
chr10_00950T	0	0	0	0	0	0	0	0	0	0	0	0
chr04_09910T	0	0	0	0	0	0	0	0	0	0	0	0
chr07_02670T	272.963	365.679	146.011	185.196	343.875	191.565	138.65	133.966	33.497	626.663	192.742	328.192
chr01_07260T	0	0	0	0	0	0	0	0	0	0	0	0
chr09_03450T	0.736	0.765	0.419	1.168	0.759	1.124	0.226	0.407	0.638	1.413	0.832	0.979
chr06_06280T	8.983	7.728	11.21	20.357	8.101	21.299	11.926	10.327	12.65	6.316	6.882	7.588
chr02_08180T	0	0.787	0.692	4.002	0	0	0	0	0	1.947	0	0
chr04_10790T	28.707	28.156	33.912	23.039	30.693	23.949	38.382	33.089	28.23	24.81	26.379	23.7
chr13_02470T	0	0	0	0	0	0	0	4.573	0	10.18	8.841	9.148
chr06_03240T	69.088	29.457	26.059	41.527	35.76	6.343	50.813	55.352	13.953	66.056	80.448	20.202
chr01_01710T	62.166	51.284	58.461	57.242	60.073	55.356	32.476	49.832	44.669	65.744	69.456	74.457
chr04_08290T	3.593	0.94	3.449	1.757	0.71	1.784	2.501	6.233	1.414	3.794	1.864	3.078
chr12_03590T	53.094	46.595	72.401	84.71	42.665	68.311	34.873	49.945	69.313	29.694	31.674	27.65
chr12_01930T	108.633	125.664	111.681	122.997	130.464	108.783	98.467	112.609	107.486	108.402	126.583	134.514
chr08_05030T	55.343	45.786	43.448	51.178	50.853	51.756	53.509	58.459	38.949	29.31	56.534	33.731
chr07_04490T	17.957	25.292	19.299	32.039	23.195	28.24	17.565	13.23	17.917	16.466	17.424	19.104
chr09_03520T	8.237	2.667	4.668	2.997	2.12	3.166	5.248	4.614	2.061	1.988	4.97	3.315
chr12_02800T	3.387	6.908	1.01	4.51	2.597	3.517	2.233	2.302	1.109	5.741	4.702	5.575
chr01_12500T	0	0	0	0	0	0	0	0	0	0	0	0
chr02_10070T	0	0	0	0	0	0	56.586	0	116.394	0	0	34.699
chr02_04690T	12.969	10.362	10.318	11.53	15.483	17.276	18.965	19.544	7.836	14.035	16.028	14.239
chr08_03740T	1.561	0	0	0.477	0.467	0	0.597	0.835	0	0	0	0
chr02_04040T	22.06	15.149	17.379	19.606	18.274	26.879	37.847	25.288	17.788	20.663	19.718	22.236
chr05_02460T	147.482	250.333	155.72	214.473	159.202	207.469	154.651	208.007	275.285	125.867	190.171	256.436
chr01_11560T	0	0	0	0	0	0	0	0	0	0	0	0
chr01_05630T	27.558	27.271	31.391	19.28	22.174	20.659	34.966	27.854	38.552	22.227	31.588	21.655
chr04_06820T	40.989	38.07	45.731	53.565	91.845	63.123	83.464	60.944	66.809	38.582	37.686	28.78
chr11_02840T	62.942	63.034	63.884	88.591	63.554	100.542	59.374	85.132	89.217	58.57	72.429	89.116
chr04_03870T	92.238	71.898	84.839	64.079	73.319	67.795	66.979	69.122	46.055	71	47.483	65.643
chr01_10450T	25.291	18.319	19.381	21.302	19.509	21.701	16.886	18.261	18.093	35.061	32.162	27.714
chr06_01380T	13.961	13.105	13.949	13.531	17.457	13.852	17.956	18.373	11.948	22.379	25.557	19.556
chr03_02440T	9.955	10.591	10.646	12.83	9.861	13.635	9.755	8.738	11.772	7.698	6.853	7.265
chr13_04220T	14.363	11.466	13.867	25.223	14.714	14.78	8.963	7.241	10.303	21.693	8.86	17.888
chr12_01180T	23.14	23.358	22.829	19.91	25.811	24.001	24.295	25.532	21.05	26.99	21.706	25.347
chr11_01840T	0	0	0	0	0	0	0	0	0	0	0	0
chr03_00470T	0.736	0.393	0.118	0	0.399	0.722	0.803	0.906	0.453	1.483	1.166	1.098
chr01_10700T	8.335	11.4	13.348	19.352	17.058	15.368	10.105	10.561	27.112	28.321	9.988	24.033
chr06_04790T	26.812	23.063	19.326	39.323	31.743	44.753	22.885	25.42	28.969	25.577	32.563	35.367
chr08_02110T	198.368	321.313	324.834	198.544	169.89	169.08	251.996	112.63	345.375	70.849	86.135	70.701
chr03_08920T	7.884	9.717	7.461	13.775	11.845	13.697	3.385	4.094	8.954	6.901	6.547	10.279
chr04_11270T	0	0	0	0	1.692	0	0	1.67	1.673	0	0	0
chr01_05940T	15.502	13.586	14.458	12.871	10.639	13.615	16.516	22.314	23.831	10.846	18.963	23.786
chr08_04020T	19.007	21.642	20.027	15.237	21.648	17.709	17.36	19.33	19.23	14.135	17.261	16.489
chr05_02160T	481.826	465.307	499.561	397.556	439.639	462.6	627.814	718.625	456.307	253.208	411.051	287.551
chr04_12270T	2.474	1.683	1.792	10.29	5.203	8.262	1.369	2.241	3.65	3.239	1.501	2.895
chr13_03550T	26.351	17.663	18.98	21.19	25.966	27.353	9.138	10.979	8.594	32.842	9.797	23.248
chr05_06830T	1.581	0.951	1.529	3.241	2.84	3.424	1.924	1.63	1.211	6.891	3.814	5.252
chr01_11960T	13.794	14.242	17.943	13.511	10.785	12.439	13.707	10.592	13.519	18.696	17.214	12.388
chr01_09630T	73.182	41.272	37.479	64.17	65.675	69.517	58.489	65.089	58.807	84.359	66.656	64.577
chr07_02160T	119.354	90.48	92.091	97.124	111.374	114.951	117.946	117.508	106.377	55.543	49.939	52.394
chr03_06230T	18.811	16.253	20.2	19.809	11.748	15.564	14.19	8.392	9.887	9.111	4.674	10.881
chr03_09760T	21.471	19.27	22.047	23.049	22.456	16.358	24.449	22.447	24.598	32.71	29.734	17.565
chr07_03220T	54.331	50.322	49.389	59.548	66.676	45.073	41.963	57.063	40.677	62.485	59.946	49.348
chr07_06760T	15.571	9.411	9.69	13.277	11.019	10.747	13.285	15.582	9.259	14.428	7.866	8.33
chr02_08190T	21.756	22.942	18.962	21.404	19.237	15.595	23.338	24.035	17.354	24.215	30.346	28.252
chr03_03270T	48.833	51.842	46.323	52.488	54.199	58.543	79.697	112.202	83.636	58.398	97.9	73.822
chr07_05360T	5.468	7.662	6.315	13.795	10.328	14.11	9.621	14.299	7.485	20.714	21.648	17.382
chr07_02660T	16.366	18.188	18.662	19.25	29.497	23.258	13.47	11.61	13.99	27.03	16.497	23.743
chr01_05850T	81.949	101.082	90.781	120.254	87.693	130.825	120.858	135.983	145.64	79.96	95.864	98.663
chr03_04620T	206.546	233.905	236.564	127.477	268.747	208.903	287.796	379.35	224.555	289.389	297.371	241.475
chr12_04110T	0	0	0	0	0	0	0	0	0	0	0	0
chr12_00360T	189.502	178.161	227.129	179.051	136.29	174.866	214.118	220.88	265.897	83.229	92.49	122.761
chr08_04310T	0	0	0	0	0	0	0	0	0	0	0	0
chr02_09980T	1.433	2.383	1.338	6.379	4.25	5.157	3.715	4.349	9.804	9.111	9.577	9.353
chr04_12110T	0	4.252	7.525	4.297	4.289	9.169	14.026	9.584	0	15.891	4.626	4.768
chr10_00460T	6.156	6.93	6.387	9.356	9.113	7.354	4.044	6.233	7.531	10.453	7.914	11.269
chr04_09730T	0.825	1.738	0.437	3.047	1.731	2.145	1.832	1.935	1.275	1.231	1.004	0.775
chr05_00980T	62.588	67.767	64.63	95.387	107.59	80.12	60.29	72.004	59.426	87.678	83.841	83.541
chr09_02930T	2.14	2.055	3.685	2.215	1.702	1.846	2.758	1.161	3.271	0.848	1.998	1.173
chr05_00610T	0.304	3.05	3.64	1.138	3.589	2.991	2.387	1.68	0.952	4.823	2.256	2.884
chr05_01600T	125.216	147.404	282.942	43.691	78.269	49.281	264.231	253.929	219.657	55.23	73.776	50.532
chr02_03390T	37.229	30.878	22.957	23.821	33.251	24.414	26.333	35.116	34.19	20.956	33.844	20.159
chr02_09400T	18.772	35.643	42.993	49.197	31.092	36.048	25.067	37.051	82.962	11.986	10.81	24.927
chr08_02560T	20.676	19.204	16.824	46.931	31.14	39.524	43.167	39.343	39.402	114.234	76.519	79.57
chr07_02080T	118.598	124.702	116.995	104.844	104.323	98.129	128.73	146.432	147.96	90.544	123.706	104.421
chr04_09190T	22.051	16.592	17.707	33.36	28.398	32.469	12.75	16.825	15.774	21.894	10.514	11.839
chr13_00340T	33.537	38.638	39.044	16.517	19.528	18.617	45.266	34.413	35.687	52.456	46.986	46.054
chr01_02670T	33.321	45.611	44.367	44.656	45.777	47.61	47.592	45.657	43.939	111.843	102.201	103.679
chr03_10960T	4.958	3.071	2.065	2.895	1.644	2.042	2.315	4.277	4.241	3.521	4.397	5.145
chr03_09000T	15.689	16.789	14.258	21.272	21.279	16.461	17.998	20.287	13.861	17.687	22.47	15.918
chr07_01380T	36.355	37.742	44.166	32.862	45.757	34.975	58.098	49.16	41.407	49.429	72.027	46.431
chr05_00560T	43.031	44.048	40.927	35.686	39.669	29.076	48.148	53.906	49.982	53.323	48.725	46.377
chr10_02140T	80.957	95.169	98.651	115.327	114.067	115.24	140.358	179.491	138.294	139.236	185.984	143.533
chr10_00480T	42.177	60.728	53.284	36.865	53.061	40.06	51.369	56.962	70.284	53.586	46.929	48.336
chr03_04670T	12.056	14.144	14.076	9.518	4.483	4.167	6.37	6.997	8.594	6.78	10.762	11.021
chr04_00470T	0	0	2.802	0	0.35	0.763	2.202	1.548	0	1.766	0.287	1.84
chr04_06140T	36.375	42.912	39.044	45.347	39.553	38.296	35.861	31.826	34.791	45.1	37.189	43.159
chr07_05850T	35.609	58.881	49.799	61.478	50.951	55.624	75.211	80.457	63.714	130.549	144.475	160.194
chr02_10680T	0	0	0	0	0	0	0	0	0	0	0	0
chr02_08960T	14.746	10.93	12.111	16.365	17.165	10.747	9.539	7.964	12.05	10.846	9.042	5.543
chr06_00010T	59.289	47.568	52.183	70.296	74.379	62.37	70.292	86.914	68.713	73.956	89.021	74.565
chr07_04440T	31.986	33.982	37.87	30.262	38.648	30.489	46.316	46.074	32.998	67.509	65.041	59.712
chr02_00600T	7.835	10.231	12.056	8.31	12.468	11.036	20.158	18.505	13.879	22.54	21.878	15.574
chr04_11480T	6.931	7.728	7.015	7.507	5.66	8.076	7.08	6.365	6.792	7.416	5.371	5.887
chr01_10690T	93.828	95.628	89.143	90.836	89.21	94.106	130.963	133.589	117.512	77.296	115.458	96.823
chr03_05980T	28.383	26.932	30.627	18.691	22.261	28.436	19.695	18.393	22.307	32.014	23.082	28.134
chr04_05320T	34.804	38.802	52.719	24.959	25.179	30.086	92.313	84.918	66.744	86.225	92.519	69.55
chr08_00840T	0	2.601	0	0	0	5.601	0	0	0	0	0	0
chr08_05300T	47.233	61.263	57.433	67.472	25.266	55.459	53.704	63.001	60.027	30.612	50.408	47.97
chr12_04520T	0	0	0	0	0	0	0	0	0	0	0	0
chr03_05280T	18.978	18.472	21.546	16.934	20.384	18.277	26.95	28.7	14.101	22.631	21.18	21.924
chr06_05230T	24.751	20.505	19.918	22.562	14.675	16.255	28.555	35.401	26.52	19.887	20.138	23.302
chr04_06460T	8.649	11.313	8.316	14.018	19.645	11.954	11.371	11.916	6.81	40.035	31.521	26.52
chr10_01550T	0	0	0	0	0	0	0	0	0	0	0	0
chr04_07760T	99.493	153.153	93.301	178.36	124.824	126.142	50.998	72.625	93.228	102.127	76.94	129.811
chr05_02500T	6.156	8.722	9.326	10.382	6.749	9.407	6.833	10.663	11.809	4.813	4.119	7.028
chr08_04610T	4.349	6.667	1.565	2.093	4.59	1.733	5.546	3.524	5.443	5.731	3.383	6.318
chr05_03320T	19.881	19.106	20.618	19.352	18.857	17.874	18.78	13.637	18.768	15.013	13.782	18.62
chr01_07650T	60.458	75.287	61.518	65.816	77.267	73.911	89.308	98.392	86.612	71	111.596	66.827
chr04_05520T	116.772	102.284	122.618	97.114	110.255	116.963	168.779	139.303	96.527	58.045	48.391	56.107
chr05_02890T	0	0	0	0	0	0	0	0	0	0	0	0
chr02_01880T	4.281	2.055	3.194	6.065	2.956	6.158	2.233	1.181	1.368	3.4	0.918	2.605
chr04_11300T	52.849	49.393	47.979	50.72	43.472	39.328	56.905	75.844	65.82	90.846	114.531	119.468
chr06_05200T	23.013	15.215	12.229	10.991	11.369	8.891	22.752	23.893	10.728	13.379	17.147	14.594
chr05_02680T	69.971	64.488	60.172	45.316	56.144	45.259	58.212	62.125	51.211	72.191	73.318	74.382
chr02_11040T	43.748	47.076	41.273	43.295	45.816	42.824	36.973	21.622	33.026	31.752	42.943	42.093
chr08_00220T	0	0	0	0	0	12.171	0	0	0	0.01	0	0
chr05_01160T	12.959	18.428	19.39	35.3	21.298	32.593	10.517	24.718	17.917	73.22	38.451	81.927
chr03_09680T	2.376	1.541	1.083	4.713	2.451	3.321	1.142	0.805	3.715	2.674	1.004	3.519
chr01_03490T	1.09	1.202	1.046	4.348	2.606	3.651	1.852	1.304	2.671	2.714	1.309	1.238
chr01_06700T	63.923	41.95	44.321	37.505	41.828	29.55	45.03	40.055	32.785	59.549	42.312	55.827
chr03_07210T	34.627	39.764	32.947	29.54	28.631	25.693	26.353	23.597	25.153	27.676	21.839	23.538
chr07_00030T	1.512	2.284	1.201	0.701	1.371	0.743	0.844	0.988	1.174	0.283	0.554	0.71
chr01_00010T	8.355	6.842	11.337	8.523	14.403	9.025	9.889	17.965	10.294	8.495	5.868	11.172
chr03_04980T	149.662	81.593	65.658	104.458	67.804	143.986	79.121	134.353	45.251	185.012	191.337	249.289
chr01_10970T	0	0	0	0	0	0	0	0	0	0	0	0
chr02_04230T	58.151	27.293	47.997	12.83	18.517	18.514	125.664	156.637	38.228	30.592	33.032	15.283
chr06_03510T	7.442	10.099	6.233	6.217	7.994	7.55	5.804	5.53	4.713	9.968	9.319	9.374
chr12_01600T	276.988	333.675	326.954	305.958	350.488	336.489	401.307	372.343	309.605	275.677	307.311	266.154
chr03_03070T	7.638	7.717	9.417	9.996	9.647	11.242	7.687	7.18	5.138	24.951	14.145	18.738
chr05_01040T	30.71	27.872	29.836	29.672	31.617	30.726	23.307	28.211	23	40.156	25.538	38.079
chr12_02440T	0	0	0	0	0	0	0	0	0	0	0	0
chr03_09290T	11.703	14.548	9.809	13.693	10.036	11.469	21.332	22.426	14.341	11.119	10.781	11.107
chr03_10330T	0	0	0	0	0	0	0	0	0	0	0	0
chr05_00810T	22.905	24.123	24.285	20.835	20.287	24.847	26.971	22.263	22.501	39.198	48.506	39.93
chr01_12340T	37.347	40.059	39.198	33.868	43.083	34.408	37.148	38.202	41.148	58.277	51.43	53.341
chr01_07850T	63.727	68.532	67.469	41.801	63.097	60.42	67.596	68.042	43.412	29.068	23.894	31.352
chr08_02250T	1.718	2.601	2.275	2.123	1.031	2.248	4.476	2.475	6.681	0.323	2.112	2.432
chr04_00670T	0	0	0	0	0	0	0	0	0	0	0	0
chr08_03630T	24.289	21.489	32.829	43.213	27.474	37.822	43.034	44.333	62.706	31.187	21.352	24.636
chr05_05630T	6.627	0	0	0	0	13.398	0	0	0	0	0	0
chr07_05950T	0	0	0	0.579	0	1.217	0	0	0.998	0	1.424	0.592
chr05_01630T	35.305	50.519	41.864	42.116	42.033	42.68	17.668	19.391	31.732	18.484	18.169	19.997
chr08_02980T	13.283	14.275	13.967	13.714	19.509	20.546	20.344	23.526	21.632	27.454	26.15	25.282
chr11_01960T	0.55	0.164	0.218	0	0.165	0.268	0.103	0	0.213	0.101	0.335	0.258
chr08_00240T	0	0	0	0	0	0	0	0	0	0	0	0
chr03_11310T	9.621	6.099	7.816	10.9	11.709	13.873	7.995	6.752	8.548	11.088	10.198	7.9
chr08_01540T	0	0	0.409	0	0	0	0	0	0	0	0	0
chr04_02350T	26.93	31.369	32.693	33.096	30.518	31.427	32.64	20.634	33.82	29.835	34.618	36.852
chr07_06490T	47.272	38.638	49.69	26.757	43.53	30.726	100.71	98.911	46.794	77.447	97.193	69.313
chr02_06630T	32.968	27.905	36.405	22.795	21.95	21.392	31.292	36.277	45.528	9.353	23.35	21.73
chr09_02900T	179.478	141.928	133.6	146.839	173.44	149.359	129.008	138.824	88.451	250.403	173.378	197.606
chr06_05300T	0	0	0	0	0	0	0	0	0	0	0	0
chr04_04970T	112.413	144.934	185.71	292.021	409.997	303.834	383.155	484.545	195.779	1412.84	1254.82	1302.81
chr02_10130T	13.755	16.188	16.205	73.323	32.638	60.998	22.638	23.139	32.739	44.747	46.126	35.786
chr08_04980T	47.066	57.722	46.796	79.885	80.914	78.8	45.555	31.582	59.906	32.973	41.146	40.318
chr02_01860T	109.625	135.162	72.2	79.418	107.104	97.366	97.499	73.603	64.878	106.505	84.911	89.041
chr03_04710T	11.654	16.078	16.305	18.529	15.949	17.008	14.633	9.237	17.363	15.972	21.696	19.578
chr05_01920T	523.345	812.678	474.13	925.555	350.858	633.258	332.445	487.672	759.046	585.013	614.411	1268
chr09_00260T	136.516	124.494	165.292	150.414	146.375	187.388	272.968	263.482	282.594	98.858	109.866	82.002
chr12_03730T	37.465	37.064	8.717	12.515	19.791	26.611	22.484	10.307	46.388	0	17.3	13.454
chr12_04540T	0.236	0.437	0.191	0	0	0	0	0.377	0	0.272	0.354	0
chr12_02010T	67.193	67.395	82.955	75.151	94.004	70.745	237.333	216.369	174.397	104.508	175.318	110.577
chr10_02900T	5.203	10.362	5.605	49.857	19.703	41.71	7.357	7.445	8.501	1.17	1.816	6.447
chr09_04490T	0	0.634	0.282	0.325	0	0.34	0	0	0.277	0.393	0.258	0.334
chr04_00060T	847.547	756.989	765.07	655.12	846.515	755.068	1618.49	1463.33	1137.38	714.523	1334.22	649.538
chr05_06260T	93.062	120.1	108.569	120.366	105.752	123.873	121.249	112.446	139.902	75.319	105.651	94.143
chr05_02400T	105.325	65.428	83.137	82.546	61.726	74.86	194.258	164.805	128.804	122.124	88.371	32.009
chr06_03580T	14.255	26.309	17.77	17.96	20.219	21.227	24.316	16.794	27.648	12.128	10.303	10.106
chr09_01850T	63.432	55.973	77.159	80.373	92.584	72.715	85.522	114.544	51.304	238.215	170.071	198.047
chr05_04900T	73.692	73.582	103.201	25.812	24.041	35.873	136.571	121.663	141.537	18.696	38.107	35.098
chr04_08950T	3.495	2.733	4.777	12.617	3.287	11.779	4.188	3.066	9	1.957	2.762	5.79
chr10_04080T	80.918	103.804	85.012	108.806	69.594	84.999	60.259	64.488	126.069	95.064	129.766	164.973
chr07_00560T	47.164	35.807	45.795	59.264	52.633	48.765	23.204	35.656	36.944	50.296	29.122	46.022
chr02_03180T	1.522	0	0	1.412	0	0	0	0	0	0.858	0	0.732
chr03_06680T	10.505	9.127	12.793	9.142	8.383	12.676	7.563	12.415	9.231	18.978	14.642	14.734
chr05_02660T	324.31	394.01	371.102	461.259	352.667	466.231	479.841	486.847	547.281	245.54	334.923	337.243
chr12_04380T	73.937	48.267	38.616	46.789	62.932	43.856	58.191	55.739	61.551	50.872	54.298	30.33
chr10_01640T	14.079	10.712	12.629	18.072	10.669	9.778	14.417	12.649	4.297	26.586	15.961	24.873
chr07_06100T	253.278	275.625	288.984	263.659	325.086	298.017	515.322	369.135	482.144	195.879	300.114	181.472
chr05_01510T	12.39	9.837	26.278	147.245	114.349	103.162	170.992	273.839	189.533	524.809	288.874	350.234
chr09_02040T	26.812	27.719	25.877	26.503	28.262	20.866	26.281	25.237	30.836	21.783	26.102	24.884
chr12_04160T	3.22	0.732	0	1.493	2.188	3.94	0.947	2.648	0	5.448	1.252	2.303
chr02_05400T	38.23	47.032	60.581	80.2	66.482	89.568	50.792	44.547	57.199	34.426	31.521	39.79
chr09_02050T	19.498	21.882	25.013	27.641	20.919	25.672	21.897	15.541	26.04	18.888	22.958	23.84
chr03_08370T	151.694	156.957	158.368	241.707	142.689	168.286	158.777	168.777	254.845	101.743	142.85	177.06
chr03_07380T	103.371	143.152	111.344	154.386	102.699	140.613	117.195	126.491	182.168	91.805	140.165	153.328
chr04_07660T	15.384	11.805	15.914	31.613	22.913	25.899	12.04	10.144	13.011	12.007	10.275	9.417
chr02_08100T	3.309	3.651	3.339	6.958	5.456	6.632	4.044	4.41	6.062	4.54	4.397	3.444
chr05_00910T	0	0	0	0	0	0	0	0	0	0	0	0
chr04_12480T	0	0	0	0	0	0	0	0	0	0	0	0
chr05_03240T	51.376	56.115	40.436	62.829	51.738	66.268	46.285	58.825	51.045	103.559	88.772	100.288
chr02_08620T	25.781	22.374	27.479	22.491	30.255	29.189	31.035	29.087	38.921	25.698	30.289	31.578
chr06_07430T	0	0	0	0.508	0	0	0	0	0	0	0	0
chr09_02140T	24.613	25.019	27.907	42.431	34.359	46.599	43.795	37.917	44.632	27.171	29.686	17.856
chr06_04650T	17.456	10.733	10.873	13.267	11.524	11.273	6.267	10.276	12.124	12.622	18.819	17.586
chr01_03110T	43.512	55.973	52.856	67.411	47.304	63.215	43.62	45.178	51.895	71.081	54.431	67.849
chr03_02530T	47.538	39.239	40.8	37.84	46.341	38.967	30.459	29.881	24.922	30.783	27.383	40.339
chr02_10200T	0	0	0	0	0	0	0	0	0	0	0	0
chr05_05570T	57.444	65.395	104.984	67.614	55.959	57.966	109.354	116.938	189.93	68.75	84.319	86.652
chr02_00780T	162.749	187.791	197.93	246.593	202.412	221.032	162.924	178.89	172.456	235.682	205.989	247.868
ctg000280_00180T	0	0	0	0	0	0	0	0	0	0	0	0
chr05_01640T	28.471	30.954	36.951	58.481	67.143	62.586	74.13	62.655	65.248	178.575	161.756	116.379
chr12_02230T	165.135	221.609	115.193	171.198	202.888	179.487	129.512	124.332	130.319	136.653	141.369	166.232
chr08_06090T	10.171	14.133	10.955	119.726	109.905	99.697	101.379	131.95	87.748	1195.14	636.633	860.877
chr07_06630T	0	0	0	0	0	0	0	0	0	0	0	0
chr01_05540T	55.706	56.935	59.38	40.786	45.329	36.058	47.036	37.173	50.065	67.852	59	53.115
chr01_00180T	4.271	3.869	4.358	3.952	1.926	2.692	5.114	3.84	8.076	0.686	1.797	4.025
chr05_04180T	0	0	0	0	0	0	0	0	0	0	0	0
chr07_02000T	2.562	1.388	3.248	4.744	4.162	6.519	3.128	4.002	3.373	5.761	2.256	4.337
chr11_02230T	0	0	0	0	0	0	0	0	0	0	0	0
chr04_04060T	1.679	0.918	0.264	9.031	3.948	5.271	1.502	1.854	1.312	2.654	1.243	1.27
chr02_03770T	38.672	38.31	33.53	29.998	37.199	31.458	34.575	30.818	35.151	28.009	33.634	34.603
chr07_00120T	17.122	23.259	22.229	26.198	16.766	18.761	11.515	15.277	12.151	12.612	9.758	20.256
chr02_06510T	24.053	27.293	26.442	23.892	24.41	22.268	28.854	30.9	39.559	18.958	28.148	24.55
chr02_10880T	0	0	0	0	0	0	0	0	0	0	0	0
chr08_03850T	0	0	0	3.007	0	1.599	0	1.436	0	0	0	0
chr06_01140T	0	0	0	0	0	0	0	0	0	0	0	0
chr10_04010T	6.853	3.312	3.621	13.318	9.677	8.489	5.063	5.52	5.646	4.106	1.998	2.142
chr06_06930T	193.518	259.558	272.642	218.241	288.003	306.949	307.553	243.551	165.96	121.963	174.745	150.863
chr10_04280T	1.659	3.771	5.296	3.078	6.02	5.693	1.965	4.115	6.801	4.682	1.29	5.543
chr06_06640T	5.743	4.339	4.422	4.073	6.156	4.074	8.14	5.561	6.699	6.185	6.557	6.544
chr04_09800T	4.565	2.394	3.985	3.545	4.211	3.981	5.248	4.532	4.676	8.082	3.288	5.048
chr07_06830T	25.369	20.199	22.757	57.476	33.426	45.506	33.186	34.26	33.072	25.073	19.02	29.329
chr01_08380T	18.389	23.052	18.971	17.289	21.58	17.534	13.861	18.301	11.893	19.917	13.553	18.9
chr03_01960T	124.499	94.994	66.186	57.811	113.28	65.691	51.235	66.494	48.882	144.937	83.067	114.463
chr02_08990T	0.442	0.601	0.355	0.823	0.204	1.093	0.247	0	0.342	1.756	0.487	0.84
chr03_04380T	40.214	37.141	44.585	43.65	60.374	48.961	68.749	43.121	31.436	18.302	29.275	21.267
chr02_03470T	59.77	53.733	56.341	42.949	42.616	36.522	70.58	74.479	58.363	72.968	69.953	67.3
chr01_03970T	11.408	12.548	10.982	9.539	8.568	7.694	11.772	11.254	6.099	12.208	14.337	12.754
chr05_03970T	105.315	99.77	94.52	68.934	100.083	88.846	96.542	82.606	77.223	79.829	81.27	59.594
chr10_04250T	0	0.787	0.346	0.803	0.389	0	0.978	0.346	1.358	0.484	0	1.227
chr06_00340T	0	0	0	0	0	0	0	0	0	0	0	0
chr05_05500T	49.079	44.376	63.202	49.004	43.54	51.395	63.943	61.107	76.955	61.758	56.372	41.609
chr01_08620T	322.867	577.078	524.056	199.296	292.72	234.234	424.13	343.481	190.864	453.465	731.264	450.737
chr04_03950T	24.446	11.99	18.78	16.568	20.481	22.165	24.768	31.419	14.046	26.586	20.043	33.311
chr13_01220T	17.858	19.314	18.052	23.212	17.321	19.525	13.202	16.122	17.243	20.835	24.391	25.347
chr06_05960T	7.481	9.455	14.695	10.727	12.536	11.964	29.234	31.949	21.189	44.899	52.434	49.714
chr07_02270T	973.469	592.381	645.673	625.041	500.49	673.989	848.116	671.369	621.833	798.649	539.421	825.36
chr03_03230T	329.405	243.075	261.696	309.26	293.138	322.121	281.611	262.239	298.645	340.503	200.531	286.711
chr08_03000T	4.192	1.935	3.403	0	0	2.073	2.82	1.945	5.822	0	3.718	8.309
chr04_09410T	2.631	5.738	7.953	11.215	8.568	8.251	12.04	14.778	3.77	17.808	15.885	17.447
chr05_06870T	20.244	29.14	27.352	19.199	16.144	22.072	19.881	13.179	22.297	16.628	12.922	16.327
chr03_08720T	0	0	0	0	0	0	0	0	0	0	0	0
chr08_04990T	12.154	10.285	14.795	12.373	8.053	22.206	5.032	8.667	14.323	7.749	4.827	5.349
chr04_11150T	5.311	4.383	3.84	8.167	7.527	7.261	5.639	6.325	7.771	8.495	7.962	8.191
chr04_07420T	48.284	40.157	46.569	59.812	52.954	56.222	64.324	68.898	52.311	48.955	54.871	48.906
chr05_03810T	10.476	13.16	11.638	13.602	10.62	12.16	14.262	8.28	16.605	5.691	9.051	5.457
chr04_12560T	12.017	16.92	15.987	17.157	12.409	14.533	15.559	14.971	17.012	15.477	9.959	16.984
chr13_02790T	0	0	0	0	0	0	0	0	0	0	0	0
chr11_02020T	34.627	23.063	26.66	32.933	37.452	35.058	21.661	27.406	22.565	57.268	43.765	42.718
chr02_02800T	121.73	125.544	82.819	100.75	136.241	106.617	159.138	191.61	136.548	129.661	192.015	103.366
chr04_06310T	119.767	136.364	103.783	189.351	109.808	146.502	70.241	98.993	75.255	134.121	143.5	183.905
chr03_05340T	1.06	1.935	1.702	6.908	2.898	9.407	7.749	3.595	2.68	22.883	13.62	33.731
chr05_01730T	30.818	28.55	32.374	38.216	36.606	37.595	25.149	26.643	31.926	49.943	42.064	45.064
chr04_04940T	106.935	110.569	80.799	144.319	150.537	134.435	74.244	88.35	65.617	141.486	106.741	109.254
chr08_03040T	9.936	6.023	6.333	6.136	7.197	3.249	11.535	18.841	13.353	9.716	4.052	8.815
chr12_04240T	18.192	24.68	27.306	34.02	26.122	33.273	19.469	18.515	31.15	17.021	16.076	20.805
chr01_09860T	7.059	12.275	8.098	7.212	4.522	9.076	9.416	6.925	10.423	15.245	7.293	7.319
chr12_03400T	2.553	1.65	1.156	3.708	1.313	1.784	1.225	3.738	1.996	2.048	1.892	3.089
chr13_02050T	110.636	153.186	139.906	210.155	108.573	190.461	287.374	295.797	323.05	146.006	208.808	256.425
chr01_08340T	100.121	107.039	78.024	85.452	93.148	102.172	58.242	105.99	80.347	41.801	45.505	88.158
chr04_07430T	38.319	39.032	46.123	64.912	61.746	61.761	58.376	60.353	39.568	211.033	207.088	164.478
chr02_01560T	3.515	9.553	7.743	7.578	7.751	6.106	5.711	5.866	11.32	12.733	5.505	6.253
chr07_07380T	1061.18	1147.75	939.424	721.667	664.545	579.387	620.374	588.539	1500.13	326.458	380.294	287.68
chr05_02570T	46.094	59.187	53.839	89.901	71.189	80.894	49.012	40.249	56.349	56.471	63.655	65.018
chr04_07350T	54.999	66.849	76.304	93.324	73.231	74.128	54.034	70.487	58.068	105.083	118.277	144.879
chr03_04720T	12.724	13.204	11.283	8.624	13.751	10.108	9.333	13.281	11.588	14.297	12.186	18.114
chr13_01750T	147.168	254.836	102.973	104.092	319.416	135.806	74.274	64.875	25.319	497.829	289.304	303.179
chr08_00830T	0.56	0	2.466	0.64	0.496	0.34	1.163	0.815	0.536	0	1.023	0.431
chr10_01850T	6.224	8.602	10.782	13.114	8.743	12.15	12.019	10.307	15.515	5.569	11.135	13.841
chr10_03600T	16.828	18.319	16.906	18.823	13.051	19.019	15.003	14.156	20.089	13.298	15.159	14.175
chr04_03570T	72.435	67.111	118.769	99.846	42.217	66.805	113.542	141.676	106.386	34.627	38.336	51.242
chr06_02260T	0.432	0.59	1.028	0.599	1.177	0.639	0.957	1.355	1.007	4.389	2.848	5.898
chr10_03280T	23.337	19.335	32.529	38.856	23.457	43.041	45.153	39.098	33.802	20.25	20.176	24.475
chr04_10380T	0	0	0	0	0	0	0	0	0	0	0	0
chr08_06490T	0	1.454	0	0	0	0	2.048	0	0	0	0	0
chr05_01880T	28.619	33.282	31.937	48.14	51.651	42.247	37.847	41.237	22.177	42.053	31.149	33.935
chr01_03660T	18.889	23.729	23.985	25.284	19.363	26.889	21.651	22.07	18.232	47.381	31.866	35.991
chr05_04850T	116.556	105.312	95.53	75.771	90.007	73.612	70.251	95.184	40.742	187.05	154.492	135.763
chr02_05380T	4.369	4.929	4.65	4.317	4.551	2.434	3.663	4.878	4.029	4.086	3.699	3.283
chr01_04390T	69.5	75.254	75.385	77.112	86.885	73.561	90.801	95.673	74.072	147.247	144.58	120.813
chr08_03570T	0	0	0	0	0	0	0	0	0	0	0	0
chr08_05360T	66.879	82.774	56.277	59.02	72.453	52.643	67.925	67.594	65.432	65.441	110.344	58.367
chr12_04660T	0	0	0	0	0	0	0	0	0	0	0	0
chr04_07790T	22.267	22.451	25.332	23.151	25.723	25.878	33.495	26.021	29.597	26.959	36.291	22.591
chr08_04070T	22.483	30.025	28.061	41.832	44.337	45.32	20.014	25.522	15.256	36.958	18.141	26.132
chr02_06200T	90.166	114.231	125.357	82.973	92.312	87.093	150.37	146.697	164.537	94.993	137.221	97.232
chr04_10950T	18.752	18.92	19.463	16.131	16.115	11.583	12.379	21.795	17.271	11.623	15.856	9.902
chr02_02040T	12.164	0	1.974	9.092	0	4.827	10.054	11.529	16.134	5.58	2.208	12.151
chr08_03470T	11.919	13.346	12.265	14.018	10.727	13.181	13.264	14.859	14.84	8.051	12.396	10.515
chr02_00700T	0	0	0	0	0	0	0	0	0	0	0	0
chr08_03550T	16.307	26.593	20.482	55.698	34.865	51.932	14.231	29.525	53.974	20.653	10.953	33.817
chr13_01860T	20.362	17.106	17.079	7.639	19.431	13.852	23.029	20.359	12.613	21.904	22.556	18.587
chr10_02060T	0	0	0	0	0.866	0	1.132	0	0	0	0	1.819
chr12_02830T	0	0	0	0	0	0	0	0	0	0	0	0
chr06_03200T	93.985	96.327	112.145	75.243	57.642	75.727	138.043	156.708	176.716	32.488	55.139	85.403
chr02_09610T	0	0	0	0	0	0	0	0	0	0	0	0
chr11_00470T	0.363	0.656	0.291	1.016	1.313	0	0	0.866	0.286	0.414	0.268	0
chr01_00310T	21.295	20.286	20.609	16.111	20.695	14.595	9.848	14.289	9.647	36.373	22.107	24.163
chr09_04470T	0.756	4.831	3.321	5.282	9.609	11.16	0	3.605	3.28	8.132	2.542	3.584
chr13_01510T	0.756	1.366	1.192	1.91	1.021	1.104	1.039	1.314	1.737	1.059	2.6	1.055
chr08_03170T	18.624	19.368	15.814	18.021	19.577	19.38	16.186	16.285	19.424	21.864	24.697	21.397
chr12_00610T	0	0	0	0	0	0	0	0	0	0	1.424	0
chr04_09740T	0	0	0	0	0	0	0	0.234	0	0.666	0	0.28
chr05_06730T	241.271	257.787	268.338	414.531	296.601	456.185	228.792	348.542	313.855	196.373	232.158	398.742
chr04_01800T	45.191	58.826	40.181	29.611	63.885	45.413	67.72	91.813	28.738	53.051	73.977	35.743
chr10_03880T	14.717	17.226	17.233	10.646	9.55	13.47	18.45	21.53	17.834	11.653	12.081	11.409
chr13_03300T	18.722	14.996	22.038	28.332	36.256	24.929	21.671	22.324	19.692	30.329	27.383	22.494
chr08_04620T	2.936	4.656	3.785	8.828	4.97	3.95	5.773	4.349	5.748	4.54	2.714	3.11
chr04_04830T	25.104	26.451	20.373	15.603	31.704	16.688	24.079	29.759	13.473	35.838	31.76	26.627
chr02_00840T	16.484	14.756	13.803	11.215	14.51	12.222	17.329	18.974	15.007	11.714	14.184	12.431
chr04_11940T	12.989	13.685	14.84	20.266	18.984	25.167	15.518	14.411	33.127	37.079	29.314	31.944
chr02_06920T	21.756	25.38	21.637	29.418	25.101	33.552	30.48	33.049	24.025	51.305	39.942	49.864
chr12_02950T	0	0	5.505	0	6.292	0	0	7.353	0	0	0	0
chr02_06800T	121.279	116.821	121.299	94.218	123.131	119.572	155.917	157.003	153.218	81.736	93.551	88.578
chr06_04720T	93.239	100.054	103.364	89.078	91.787	93.498	98.158	77.3	105.98	84.147	87.989	97.296
chr03_03510T	373.693	427.03	336.18	201.399	404.424	214.411	579.882	554.543	266.913	304.271	601.088	269.405
chr08_05600T	0	1.486	0.655	0	1.478	0.805	0	1.344	2.005	0	1.271	0
chr05_01030T	4.173	7.728	8.271	4.033	4.444	3.156	7.532	7.363	6.718	8.536	9.797	9.611
chr03_02460T	105.659	115.291	119.724	119.929	129.122	124.739	148.621	129.74	128.314	112.075	130.894	104.131
chr03_03780T	14.118	16.111	17.661	17.777	18.245	12.398	10.836	11.773	7.716	18.393	17.424	14.767
chr04_10440T	15.64	18.384	16.533	10.656	12.118	15.554	18.615	14.604	12.549	12.34	10.867	14.433
chr01_04540T	62.549	57.165	57.169	32.212	47.158	35.45	51.286	70.13	38.302	64.624	64.821	42.653
chr02_08560T	13.087	16.286	17.97	33.39	22.349	31.675	25.18	28.965	27.814	55.382	38.623	58.679
chr07_00640T	12.429	12.832	10.255	11.347	7.926	16.595	11.659	11.121	16.236	5.267	8.745	4.402
chr02_01370T	24.279	27.828	30.181	42.838	41.75	41.576	36.952	38.161	23.194	116.161	108.031	95.908
chr03_07860T	53.163	46.628	43.439	44.097	53.683	47.311	38.372	38.304	38.126	37.604	36.396	40.533
chr06_02190T	0	0	0	0	0	0	0	0	0	0	0	0
chr08_04200T	38.711	28.222	32.947	18.458	28.456	15.616	27.444	36.664	27.879	22.005	25.213	16.177
chr10_00100T	81.075	110.963	85.294	74.105	74.748	64.928	108.428	69.987	118.843	57.006	95.358	59.454
chr09_03890T	118.932	50.18	39.48	20.357	102.942	27.126	47.386	32.509	149.965	78.436	94.44	89.945
chr03_09850T	35.364	28.003	29.89	31.816	20.491	28.436	18.944	23.159	23.804	23.095	23.072	33.171
chr07_04140T	14.648	12.985	21.046	28.118	25.149	30.055	19.171	24.718	21.725	19.463	18.236	25.583
chr02_01150T	14.658	13.859	12.329	10.859	13.674	8.251	9.981	9.787	8.779	11.714	19.077	11.979
chr08_03620T	0	0	0	0	0	0	0	0	33.358	0	0	0
chr01_02880T	5.262	6.012	7.452	8.706	5.981	5.549	5.011	6.956	6.459	19.907	10.609	16.198
chr08_03480T	35.256	36.9	42.274	46.241	29.633	28.477	38.444	38.701	37.267	37.18	36.673	61.111
chr02_04260T	4.212	5.848	5.45	5.323	5.31	4.394	7.851	4.664	4.195	32.498	24.076	20.901
chr01_05750T	36.443	31.73	27.215	31.755	27.367	28.993	45.266	45.891	34.634	33.084	26.265	20.611
chr13_01430T	8.551	6.569	5.259	5.719	6.535	6.374	7.388	6.712	7.457	2.946	6.69	3.455
chr03_04940T	22.512	27.227	19.09	26.148	20.277	25.889	36.036	31.409	23.905	31.106	32.315	33.053
chr07_06720T	36.679	31.839	30.664	31.044	28.884	27.487	43.497	73.175	23.563	406.65	285.404	340.192
chr08_00520T	0	0	0	0	0	0	0	0	0	0	0	0
chr03_05080T	12.39	15.237	17.233	15.37	14.16	14.687	15.301	7.17	19.516	10.14	9.137	8.341
chr04_12290T	71.405	84.818	89.78	80.007	65.986	78.367	77.907	75.385	80.799	41.609	63.884	65.987
chr05_07150T	0	0	0	0	0	0	0	0	0	0	0	0
chr11_02160T	81.036	62.4	69.716	72.713	68.767	56.057	50.216	53.499	69.378	64.614	72.123	63.522
chr05_05530T	0.785	1.41	2.011	1.981	2.285	3.992	0.648	0.611	1.201	1.978	0.994	1.281
chr03_05840T	1423.56	1565.98	1341.15	1613.76	1226.9	1429.27	1044.4	1168.66	1190.52	1282.51	993.357	1455.78
chr01_10990T	0	0	0	0	0	0	0	0	0	0	0	0
chr04_06550T	16.494	19.598	22.229	18.224	16.65	24.249	20.56	15.939	24.497	12.168	12.1	27.704
chr02_03740T	43.601	51.383	40.854	47.378	33.834	35.543	29.697	28.781	25.033	31.308	34.895	42.933
chr01_08180T	49.707	73.866	67.023	62.21	50.999	64.02	38.156	44.577	46.48	58.903	47.263	78.623
chr02_06440T	154.315	232.626	164.91	159.282	185.256	150.772	140.379	157.625	147.867	159.849	117.962	242.186
chr03_11330T	0	0	0	0	0	0	0	0	0	0	0	0
chr01_00460T	183.71	189.769	172.808	125.415	158.298	143.191	114.705	168.176	128.545	134.736	169.832	157.138
chr10_03360T	0	0	0	0	0	0	0	0	0	0	0	0
chr03_05550T	4.585	4.558	4.923	5.333	4.931	5.931	5.845	6.182	8.501	4.651	5.677	5.952
chr07_06430T	1.816	2.907	5.86	3.515	4.357	5.559	9.961	8.789	4.241	1.715	2.514	4.23
chr06_05530T	39.968	36.408	36.632	40.704	36.304	32.572	39.854	45.769	43.052	23.166	31.684	27.101
chr06_05420T	113.11	130.976	113.828	84.253	112.618	119.634	80.685	94.247	71.448	100.553	81.394	74.909
chr01_00830T	47.469	47.918	39.28	41.619	28.193	36.44	60.455	47.948	64.693	62.444	75.669	91.549
chr04_03200T	529.422	650.584	647.456	271.4	815.89	658.507	493.352	563.108	150.464	1113.05	516.884	749.858
chr03_03150T	20.931	21.194	23.594	19.016	23.963	21.144	24.594	27.508	25.06	19.332	27.421	22.763
chr06_07410T	5.4	6.372	2.147	4.002	5.368	2.64	3.097	1.304	0.859	3.652	1.634	4.606
chr04_04460T	0	0	0	0	0	0	0	0	0	0	0	0
chr02_07300T	0.442	1.006	1.228	7.182	3.997	5.632	1.471	1.904	2.911	2.492	1.778	0.624
chr01_09950T	0.589	1.596	1.237	4.155	2.285	2.104	3.663	2.882	2.855	3.511	3.555	5.134
chr01_00930T	5.105	7.192	6.287	6.999	4.94	6.281	6.668	5.581	3.197	9.777	7.694	10.279
chr04_03090T	139.157	143.644	157.74	186.852	172.448	148.318	92.612	99.319	117.586	161.393	130.263	141.865
chr13_01960T	7.108	9.083	6.67	6.613	5.738	6.178	5.845	5.866	6.773	10.09	11.211	9.687
chr08_05480T	21.697	19.641	20.864	27.011	26.725	28.766	33.536	31.877	25.264	25.375	20.826	21.181
chr10_02720T	0	0	0	0	0	0	0	0	0	0	0	0
chr04_08280T	0	0	0	0	0	0	2.521	5.174	0	0	0	1.754
chr04_09150T	34.431	40.201	37.115	38.977	39.241	38.327	48.395	31.358	44.807	48.521	49.538	41.997
chr01_08790T	72.416	65.756	73.347	50.162	61.006	63.979	102.655	84.327	99.428	59.71	97.298	68.14
chr05_04440T	24.034	21.489	22.72	15.959	16.397	14.46	30.603	31.918	24.201	19.402	23.35	21.44
chr10_01800T	9.346	4.58	7.407	10.748	13.664	11.851	10.372	12.232	6.062	23.569	7.398	14.465
chr06_05910T	329.13	347.852	308.665	292.356	331.32	327.289	230.171	240.353	157.339	268.201	240.301	293.072
chr13_02600T	0	0	0	0	0	0	0	0	0	0	0	0
chr11_03160T	0	0	0	0	0	0	0	0	0	0	0	0
chr03_00570T	121.151	168.28	151.362	165.835	139.625	122.842	177.084	223.803	159.215	116.524	155.333	130.23
chr04_12140T	27.971	30.266	27.943	27.011	22.076	28.57	9.601	12.975	17.16	24.83	10.399	31.6
chr11_02570T	22.051	19.663	17.215	19.108	22.738	18.834	10.99	18.76	10.386	16.93	8.277	13.184
chr06_04420T	10.083	12.307	13.876	24.207	16.193	21.02	15.291	15.063	18.5	17.324	14.203	15.8
chr01_03030T	37.082	31.905	33.32	38.297	31.49	32.634	34.143	24.982	34.366	18.07	19.785	23.248
chr04_12710T	0	0	0	0	0	0	0	0	0	0	0	0
chr04_00960T	114.671	76.828	83.865	52.864	93.722	42.298	33.937	35.992	24.118	50.044	40.324	30.653
chr13_01540T	9.445	7.247	8.134	19.748	19.616	22.279	10.198	7.669	3.474	36	17.94	22.72
chr05_04920T	53.251	41.819	60.181	67.573	43.161	53.448	29.955	38.151	48.568	47.774	51.765	95.811
chr02_01430T	3.682	3.377	2.975	5.15	5.067	10.933	4.836	3.351	6.672	0	1.596	10.87
chr01_06650T	16.877	16.832	16.96	23.009	26.521	24.496	26.363	30.665	14.794	44.959	46.451	37.939
chr01_08080T	16.857	15.302	18.635	17.381	18.507	19.318	15.003	13.331	14.923	15.851	14.748	11.732
chr05_04270T	0	0	0	0	0	0	0	0	0	0	0	0
chr05_06160T	4.948	3.858	2.821	3.931	6.399	4.157	0	4.043	3.437	6.387	0.545	3.358
chr06_02800T	6.902	6.613	7.716	6.948	8.228	6.549	5.598	5.999	2.652	10.039	5.907	7.233
chr04_10220T	0	0	0	0	0	0	0	0	0	0	0	0
chr12_04270T	3.564	7.389	5.66	3.301	5.057	7.478	5.227	6.111	6.866	10.322	3.45	5.78
chr06_00480T	0	0	0	0	0	0	0	0	0	0	0	0
chr11_02100T	0	0	0	0	0	0	0	0	0	0	0	0
chr12_04470T	67.684	54.487	41.291	54.713	41.77	46.197	27.094	44.506	56.192	29.532	27.517	27.026
chr04_01220T	397.472	343.6	391.875	181.092	188.281	192.937	477.989	449.857	434.38	178.363	237.08	215.052
chr01_09910T	1.561	3.552	1.865	3.616	2.83	5.353	3.674	4.491	1.275	8.808	3.02	1.485
chr12_02630T	0	0	0	0	0	0	0	0	0	0	0	0
chr04_02520T	147.492	161.132	108.469	104.824	143.068	104.472	56.905	54.721	50.564	13.54	19.909	18.986
chr10_02980T	24.78	23.281	17.825	24.136	20.618	20.701	23.554	22.905	24.136	14.448	20.616	19.147
chr09_01200T	0	0	0	0	0	0	0	0	0	0	0	0
chr06_03300T	11.909	4.383	16.251	7.233	6.049	8.014	12.132	22.64	22.732	4.187	9.931	5.963
chr12_00580T	0.717	3.913	0.855	1.666	0.652	2.465	0.401	2.271	3.373	0.807	1.864	1.012
chr04_05090T	441.102	628.887	486.404	238.761	361.205	257.885	724.521	807.596	546.939	226.702	421.851	237.816
chr03_00770T	430.528	330.659	455.249	444.051	474.524	375.899	651.451	618.623	732.203	282.639	370.612	224.75
chr09_00150T	27.745	31.216	35.322	12.952	13.897	15.894	20.889	19.748	18.259	17.647	15.216	17.899
chr08_06380T	475.916	585.527	321.431	297.75	563.043	325.051	580.88	729.858	262.626	459.458	692.68	400.496
chr03_09390T	20.794	19.51	9.618	14.293	13.965	21.041	15.59	12.547	11.911	8.324	12.846	7.652
chr12_03190T	2.67	3.924	2.12	2.468	3.608	3.589	6.339	3.677	2.338	2.25	2.705	4.079
chr06_01580T	2.013	2.481	2.866	2.042	2.597	2.682	3.715	1.752	3.262	5.418	5.534	2.884
chr01_04500T	36.699	38.288	37.488	27.753	28.612	27.374	46.604	32.336	43.357	45.605	47.416	38.66
chr07_04110T	24.593	21.051	17.698	25.772	25.577	26.806	15.281	11.834	11.005	21.43	9.73	19.287
chr02_00340T	34.225	36.889	35.741	54.337	39.611	49.632	45.925	42.591	61.44	36.554	41.892	39.123
chr02_06470T	108.594	102.022	111.845	85.97	92.779	86.69	107.574	110.338	118.954	32.438	58.226	47.292
chr06_05810T	10.053	13.324	12.566	20.916	31.909	24.878	11.947	11.845	10.617	65.986	71.588	55.633
chr11_02350T	15.051	15.455	14.067	9.092	8.286	14.749	12.142	14.879	12.124	25.093	7.503	8.072
chr03_00490T	27.303	38.988	20.709	30.119	34.136	28.684	19.592	32.193	22.519	43.274	31.302	37.046
chr08_02300T	69.451	61.548	68.761	74.735	75.371	112.239	69.428	60.821	87.831	39.087	41.433	33.472
chr02_04770T	0	0	0	0	0	2.207	3.025	0	0	0	0	0
chr12_04570T	136.791	72.937	90.872	81.805	107.376	104.616	113.799	126.165	97.405	138.923	132.069	131.694
chr01_08140T	0	0	0	0	0	0	0	0	0	0	0	0
chr08_00410T	0	0	0	0	0	0	0	0	0	0	0	0
chr04_12390T	0.844	1.913	1.847	3.129	0.953	2.279	0.936	1.151	1.137	1.665	0.612	1.582
chr05_07140T	233.299	295.879	312.978	404.951	192.579	272.149	258.952	256.719	745.028	246.811	369.169	537.238
chr02_05310T	0	0	0	0	0	0	0	0	0	0	0	0
chr09_01070T	7.795	6.46	6.961	6.593	5.534	8.107	5.474	6.681	6.237	12.299	8.42	9.633
chr03_06880T	0	0	0	0	0	0	0	0	0	0	0	0
chr08_01340T	0	0	0	0	0	0	0	0	0	0	0	0
chr09_02370T	63.786	49.109	89.234	43.701	37.248	38.121	69.664	51.248	97.941	22.934	20.224	22.548
chr07_06230T	767.336	680.401	865.095	593.876	539.605	548.486	809.117	811.7	891.648	300.346	339.176	305.407
chr04_04790T	16.916	17.248	13.703	12.383	13.353	16.204	18.965	12.781	15.145	5.549	10.686	6.964
chr01_00080T	184.858	160.531	146.202	146.066	151.043	154.599	114.663	161.006	119.73	134.322	128.934	132.803
chr01_03510T	81.88	78.096	71.3	81.378	93.956	77.872	47.078	61.168	48.744	85.105	36.329	82.766
chr03_06460T	122.221	186.293	142.39	146.869	169.073	161.705	188.125	229.578	186.021	186.263	278.599	239.215
chr04_06810T	13.892	15.63	14.304	9.539	18.595	10.665	14.88	20.807	14.046	44.818	21.075	28.651
chr02_10940T	584.382	560.716	437.943	730.8	883.762	811.59	320.343	394.912	324.981	1245.96	662.515	875.762
chr06_05130T	27.804	29.173	25.095	24.878	23.924	22.66	22.412	18.261	22.565	13.53	20.817	22.236
chr13_02280T	0	0	0	0	0	0	0	0	0	0	0	0
chr12_02480T	0	0	0	0	0	0	0	0	0	0	0	0
chr05_01100T	327.491	344.321	429.936	416.999	662.134	463.302	646.1	490.147	521.074	319.89	488.201	353.28
chr03_09800T	18.732	11.236	13.357	9.529	10.552	10.758	6.997	9.675	12.475	16.577	15.56	9.665
chr02_03240T	17.142	22.374	17.434	19.514	24.381	19.391	10.928	15.114	13.445	22.702	18.599	19.944
chr01_04130T	46.409	44.748	37.215	31.298	42.324	47.229	31.869	41.003	27.712	50.024	34.427	45.645
chr01_03460T	6.804	10.373	9.463	39.882	23.448	39.008	17.082	8.453	24.58	4.369	5.314	5.909
chr09_04550T	49.01	51.962	46.287	34.538	43.316	41.081	63.809	88.421	71.235	25.133	54.623	40.156
chr08_04900T	11.271	13.903	16.678	24.349	13.44	19.731	13.161	12.109	21.512	14.791	9.529	13.152
chr04_02240T	2.975	3.618	7.943	10.138	7.216	6.828	2.398	4.176	1.654	4.5	1.577	10.483
chr04_08740T	8.159	6.952	6.469	6.44	6.71	7.271	11.432	10.48	7.42	7.819	13.677	9.913
chr02_05460T	8.512	10.143	7.616	9.854	6.73	3.651	6.699	7.679	5.082	12.592	6.423	8.051
chr01_01410T	18.084	20.407	18.844	27.011	21.522	26.487	18.049	15.195	19.544	18.121	23.197	22.268
chr01_02300T	44.308	53.984	51.045	52.254	39.932	52.19	35.82	35.666	48.097	43.869	43.908	40.458
chr02_09860T	13.843	11.411	12.311	11.205	17.097	9.211	10.99	13.423	11.791	27.514	17.768	16.844
chr10_00050T	0	0	0	0	0	0	0	0	0	0	0	0
chr02_00790T	92.797	97.694	123.264	106.5	73.494	70.198	63.223	106.774	91.371	112.589	96.39	132.695
chr12_00300T	450.301	433.806	461.127	518.968	257.534	441.353	330.304	447.199	703.215	123.194	196.613	298.497
chr01_07360T	0	0	0	1.717	0	0	0	0	0	0	0	0
chr01_06110T	18.899	25.15	24.904	39.81	43.559	38.162	23.575	33.13	25.892	24.437	26.007	12.506
chr04_04000T	136.103	133.971	108.806	82.76	120.924	81.09	210.578	204.106	139.163	93.651	192.216	84.542
chr03_07400T	0	0	0	0	0	0	0	0	0	0	0	0
chr08_03930T	75.184	98.448	105.466	136.772	154.009	209.233	103.005	121.327	129.386	110.077	92.366	88.094
chr11_03030T	0	0	0	0	0	0	0	0	0	0	0	0
chr05_05560T	492.9	447.414	568.704	316.025	329.015	297.213	605.711	752.844	708.953	351.803	460.608	319.71
chr04_00150T	37.838	35.523	31.128	30.963	24.547	21.639	35.017	36.277	31.945	34.143	45.696	25.142
chr12_00160T	25.349	19.161	26.542	24.857	26.219	33.604	26.806	22.823	19.202	19.574	18.8	29.361
chr05_04930T	29.591	30.495	20.3	38.165	61.541	28.962	43.188	45.3	42.442	53.505	53.6	53.33
chr03_06630T	0	0	0	0	0	0	0	0	0	0	0	0
chr05_03990T	477.202	515.061	453.53	296.328	470.789	382.387	391.099	395.818	336.227	278.714	294.15	311.175
chr01_00350T	2.729	2.886	7.579	2.519	10.669	7.56	4.116	5.418	3.585	6.649	2.714	5.575
chr13_02530T	0	0	0	0	0	0	0	0	0	0	0	0
chr03_08230T	30.111	39.283	38.889	30.465	31.821	34.356	32.198	41.451	21.614	43.244	46.365	45.107
chr07_01540T	50.247	48.333	82.182	36.448	31.821	39.369	128.185	122.101	126.79	47.633	64.075	46.388
chr09_00860T	0.815	1.115	2.921	4.155	1.109	2.001	2.768	3.565	1.284	1.836	3.039	2.691
chr04_04770T	6.804	6.908	7.552	10.575	7.605	9.046	3.632	6.386	5.701	12.239	7.388	14.831
chr08_02040T	0	0	0	0	0	0	0	0	0	0	0	0
chr07_05040T	1041.22	950.233	610.951	720.225	625.071	537.037	364.272	444.001	288.869	251.22	337.867	286.475
chr04_00540T	10.407	8.274	15.532	14.455	15.891	17.204	5.279	7.384	10.996	14.67	10.437	8.029
chr05_06010T	81.203	92.611	70.553	88.56	183.01	109.526	41.449	66.79	14.009	408.617	141.56	280.781
chr11_03290T	0	0	0	0	0	0	0	0	0	0	0	0
chr04_01050T	9.661	9.138	11.474	24.146	10.484	18.235	15.044	21.703	18.62	20.724	15.522	19.556
chr06_03610T	74.733	94.491	82.1	138.834	147.406	172.071	99.485	95.113	75.283	181.067	196.823	218.766
chr03_01230T	0	0	0	0	0	0	0	0	0	0	0	0
chr07_05460T	17.368	17.805	27.188	20.235	13.178	12.625	14.149	21.642	19.23	10.11	8.057	14.325
chr02_09440T	0	0	0	0	0	0	0	0	0	0	0	0
chr03_06490T	12.635	9.782	10.027	15.248	19.976	23.568	9.23	8.545	9.509	20.563	13.505	11.505
chr01_11680T	0.599	0.721	0.628	0	1.255	1.165	0.216	0.458	0.305	2.613	1.156	1.862
chr04_11260T	75.705	38.813	47.251	22.602	60.005	21.361	51.698	38.273	20.8	44.273	40.907	23.291
chr11_02300T	13.656	11.783	17.051	21.007	14.967	19.081	16.824	14.156	14.48	37.422	30.795	30.76
chr11_00800T	14.138	14.799	39.198	5.516	10.552	17.049	38.105	30.441	54.501	4.964	7.57	7.254
chr02_05520T	12.38	12.384	14.959	18.966	10.416	15.275	11.278	11.101	14.23	11.159	8.497	12.808
chr08_03760T	0	0.754	0.255	0	0.749	0.402	0	0.326	0.323	0.938	0.621	0
chr01_01120T	3.073	0.831	1.219	2.275	1.935	1.805	1.369	2.414	2.865	1.725	1.587	2.314
chr06_01670T	0	0	0	0	0	0.485	0.638	0.448	0.444	0.626	0	0
chr02_04970T	40.94	43.087	42.965	30.902	38.279	39.441	43.311	38.253	36.029	29.108	41.404	39.338
chr01_04310T	433.66	259.667	210.741	335.042	317.179	330.043	245.503	253.949	120.423	349.644	198.954	257.673
chr09_03920T	48.068	9.083	8.043	0	9.258	0	0	11.223	22.713	11.341	21.82	21.31
chr06_02990T	49.334	43.032	48.052	63.368	49.978	50.323	26.158	43.966	31.963	114.375	58.924	68.14
chr02_08390T	0.668	0.601	0.528	2.468	0	0	0	0	0.536	2.26	0	1.27
chr09_01740T	67.242	69.068	80.69	49.136	56.309	47.548	92.725	80.06	76.29	47.592	53.418	49.38
chr04_00410T	23.945	16.8	21.919	18.519	13.79	15.43	16.999	12.109	17.483	16.093	17.825	19.674
chr08_04730T	0	0	0	1.006	0.321	1.764	0.813	0	0.286	0.404	0.803	0
chr03_00660T	15.954	15.095	13.403	15.644	19.382	16.771	20.889	15.266	18.111	29.068	31.435	25.174
chr06_02790T	1.06	1.814	1.674	3.809	2.869	2.878	1.286	1.181	1.081	3.178	1.615	2.099
chr02_03280T	64.787	55.405	69.798	70.468	56.368	88.949	75.129	65.995	108.253	38.542	33.682	43.536
chr03_08130T	70.658	53.907	61.054	53.108	41.041	56.852	52.634	60.699	62.392	88.001	60.74	95.004
chr09_03680T	0	0	0	0	0	0	0	0	0	0	0	0
chr06_04280T	19.439	18.745	20.691	21.962	27.104	21.763	20.097	18.984	15.921	37.634	40.544	29.953
chr02_06260T	6.892	6.241	5.66	4.013	9.891	4.239	7.357	7.771	3.752	6.881	9.338	5.026
chr04_05330T	21.334	18.854	19.062	32.527	42.451	36.461	26.775	26.612	21.281	30.793	33.605	31.783
chr01_10160T	55.313	56.771	56.996	88.662	61.502	85.999	68.759	54.354	78.933	34.355	49.203	53.438
chr03_09610T	18.232	20.68	15.295	18.285	20.141	19.339	10.98	22.294	15.275	17.122	8	16.284
chr02_00830T	12.979	11.542	7.98	12.617	10.28	9.396	6.678	6.61	6.21	6.286	4.731	5.661
chr01_07220T	10.525	10.668	7.498	7.598	9.579	9.211	4.312	8.993	7.956	5.307	5.687	6.77
chr03_07630T	105.384	168.182	93.911	126.837	105.315	99.057	204.867	150.618	100.556	341.158	313.925	459.251
chr07_05600T	2.18	2.481	3.039	1.514	0	0.536	1.255	2.628	0.434	1.231	1.653	2.066
chr05_06190T	0	7.607	0	2.57	0	2.733	3.859	5.306	2.652	9.454	2.542	11.053
chr01_11310T	66.996	96.688	129.624	96.067	136.046	117.148	144.505	148.53	121.707	152.655	146.492	152.273
chr06_03170T	18.889	15.663	14.977	13.531	10.795	10.665	15.96	15.603	9.897	14.055	18.523	16.995
chr01_05610T	39.222	49.273	49.034	30.18	29.176	24.909	58.654	70.201	38.884	102.056	94.182	87.437
chr06_01330T	95.213	100.328	98.314	151.745	111.733	118.85	101.142	98.484	77.269	92.834	94.469	116.013
chr01_03530T	2.994	4.459	4.459	2.438	3.326	4.466	2.521	2.179	2.292	5.529	2.934	2.637
chr13_00700T	28.913	25.904	25.514	38.165	40.428	46.073	25.273	21.672	25.412	36.403	32.477	38.111
chr11_00660T	35.305	32.463	42.401	27.123	35.011	28.405	55.845	58.204	34.301	48.238	66.493	44.644
chr01_04240T	17.26	15.619	13.494	19.311	15.346	22.413	18.09	19.809	19.276	22.459	12.588	19.814
chr07_04670T	26.282	27.041	25.75	24.075	25.412	33.397	37.847	31.49	42.266	17.727	26.179	19.954
chr06_00840T	0	0	0	0	0	0	0	0	0	0	0	0
chr06_03820T	5.576	7.564	6.206	11.103	9.881	15.317	7.851	6.345	10.959	3.915	3.288	3.756
chr05_01080T	54.263	75.407	62.883	90.511	70.79	80.213	47.757	64.6	64.961	88.263	52.09	132.168
chr11_02750T	18.487	22.254	22.038	32.588	25.509	27.683	20.704	13.046	28.211	20.199	27.937	26.746
chr11_02070T	66.034	79.571	79.434	39.556	48.15	34.521	94.947	103.016	96.49	49.711	80.744	49.638
chr04_08850T	80.525	58.454	72.255	49.532	76.499	75.974	41.871	37.55	24.645	41.983	21.601	41.329
chr12_00010T	0	0	0	0	0	0	0	0	0	0	0	0
chr07_03250T	13.892	15.543	15.86	11.906	12.76	13.986	21.661	20.359	16.984	42.285	37.686	36.583
chr13_01190T	48.117	43.633	50.417	53.758	52.137	48.621	48.292	50.963	50.749	52.718	37.811	50.198
chr02_07430T	37.317	46.016	48.843	31.095	36.927	29.849	73.75	65.598	69.877	59.952	68.032	61.251
chr08_04220T	3.053	2.514	1.101	1.29	1.255	1.361	3.715	3.483	1.506	0.938	1.835	1.83
chr08_01310T	1.728	2.361	3.449	4.805	2.354	2.537	2.048	0.713	5.683	0	0	2.475
chr12_00140T	11.074	10.078	8.953	9.915	10.406	8.334	6.298	6.793	5.48	10.574	6.805	10.526
chr13_02160T	113.798	137.173	143.582	179.894	89.482	193.566	298.549	289.921	342.593	118.613	186.443	223.028
chr02_04190T	121.436	191.9	156.348	185.369	153.056	205.231	89.463	134.883	57.707	373.849	222.256	305.686
chr04_12010T	16.985	24.32	26.778	31.887	28.777	28.075	22.7	17.762	19.932	16.668	16.611	19.265
chr06_00210T	16.769	21.62	21.328	18.315	26.851	17.379	25.52	28.608	15.071	40.146	51.593	51.888
chr06_02770T	55.578	66.302	65.021	79.885	75.701	79.625	67.01	78.929	51.414	150.93	109.475	130.801
chr05_00090T	38.132	44.77	39.863	34.223	28.777	30.654	32.383	36.939	63.991	18.736	22.184	26.272
chr08_03110T	39.379	29.894	33.493	30.851	36.81	37.822	39.792	45.596	31.048	49.096	53.533	39.414
chr01_03910T	10.75	8.351	13.521	8.797	13.567	9.572	13.583	11.295	9.425	27.444	24.382	24.862
chr04_09220T	10.603	6.962	13.412	8.696	9.395	10.861	9.786	12.058	5.646	9.989	6.576	6.727
chr03_05570T	120.002	159.952	138.25	113.011	129.89	143.191	154.188	139.496	212.948	57.268	109.092	86.501
chr03_00520T	0	0	0	0	0	0	0	0	0	0	0	0
chr03_01490T	2.346	3.082	2.138	0.863	2.645	1.031	1.544	1.721	1.885	1.322	1.357	1.754
chr10_05110T	39.929	48.978	45.067	53.128	71.471	66.98	40.111	48.702	27.712	125.05	90.197	114.086
chr01_10430T	12.891	15.335	16.642	16.548	12.964	13.976	16.855	11.376	13.852	18.827	13.84	18.071
chr04_06600T	36.149	24.833	24.221	24.38	15.405	19.215	56.606	43.844	31.584	27.343	39.655	21.009
chr06_00440T	0	0	0	0	0	0	0	0	0	0	0	0
chr03_03760T	55.205	66.237	58.206	74.369	80.593	78.903	52.696	70.863	35.65	163.522	114.741	165.866
chr10_04110T	2.975	0	4.85	2.783	13.771	5.92	4.24	2.913	5.822	3.42	0	9.019
chr03_07510T	171.3	133.719	112.072	117.776	182.018	132.217	110.949	116.846	69.609	147.156	157.082	85.446
chr10_04930T	23.779	21.281	24.84	24.979	27.522	20.597	9.611	11.834	11.098	5.771	7.923	9.902
chr06_07350T	0.668	0.404	0.528	2.062	1.002	1.743	1.482	0.519	0.684	1.251	0	0.84
chr09_02440T	6.274	9.083	9.108	28.413	12.244	20.835	9.693	10.409	18.352	9.393	10.657	9.805
chr02_09590T	47.695	50.639	55.358	70.133	39.183	64.763	33.145	37.896	83.461	27.635	28.97	58.991
chr09_04130T	72.141	35.621	88.16	26.361	76.44	54.696	106.205	125.483	98.652	32.176	57.547	47.916
chr08_06100T	164.516	186.785	217.639	267.966	220.909	234.534	191.531	161.362	240.504	162.17	114.808	148.043
chr02_00350T	15.335	7.87	10.619	4.937	4.824	4.579	6.966	6.508	13.445	9.777	3.575	16.467
chr02_07940T	36.659	25.675	31.337	16.751	34.379	27.26	22.124	22.192	16.504	58.015	41.691	29.372
chr07_01550T	8.532	12.209	7.634	7.121	9.92	7.529	9.786	9.472	6.394	11.442	9.883	9.816
chr06_01120T	15.748	11.969	9.972	13.389	17.398	14.151	8.572	12.405	10.507	10.14	6.576	9.644
chr06_01960T	181.481	162.728	229.431	215.265	472.219	262.537	383.865	315.575	271.025	326.095	241.974	223.609
chr01_02450T	38.643	48.431	59.38	116.465	63.253	115.952	93.795	64.804	92.433	13.409	25.395	29.587
chr02_06080T	76.264	68.488	86.759	69.92	73.017	60.193	82.363	89.501	54.26	133.939	128.37	137.861
chr04_00010T	0	0	0	0	0	0	0	0	0	0	0	0
chr04_00200T	11.261	12.559	10.828	29.744	10.143	22.206	8.87	6.559	19.498	2.038	4.683	2.831
chr03_09180T	33.626	33.315	31.974	28.474	32.823	29.911	32.28	28.282	26.705	29.118	35.756	27.456
chr01_06570T	67.183	84.873	70.945	116.435	115.157	97.386	59.662	69.03	38.08	138.701	93.695	101.741
chr11_03350T	0	0	0	0	0	0	0	0	0	0	0	0
chr07_01000T	3.809	5.05	4.613	6.593	4.328	4.61	4.723	4.339	6.339	2.028	4.033	5.995
chr03_00600T	0	0	18.862	0	0	0	0	0	28.988	0	27.823	26.154
chr04_08110T	0	0	0	0	0	0	0	0	0	0	0	0
chr08_02080T	0	0	0	0	0	0	0	0	0	0	0	0
chr01_01000T	1.61	0.361	1.601	1.117	1.089	0	1.369	2.241	2.218	4.086	2.705	3.81
chr05_05270T	199.212	211.673	255.454	159.1	113.805	143.088	206.637	243.317	303.792	112.317	123.974	149.711
chr07_06390T	4.222	7.269	5.35	2.54	2.665	4.745	3.499	4.43	4.232	5.691	5.687	2.971
chr03_05930T	349.787	359	503.092	318.656	274.252	265.28	618.697	706.23	621.741	284.455	468.674	339.719
chr06_03770T	0	0	0	4.978	3.268	8.798	0	1.609	1.608	2.028	0	0
chr04_09690T	0	0	0	0	0	0	0	0	0	0	0	0
chr04_00370T	2.68	2.623	2.657	3.718	3.219	3.713	2.47	1.039	1.377	5.519	5.046	3.767
chr01_04580T	7	39.469	46.569	26.483	20.005	35.45	23.029	0	15.801	0	0	68.107
chr10_00800T	2.356	2.984	1.492	2.611	0.846	3.063	1.729	1.456	2.162	2.643	2.504	1.765
chr03_06810T	47.646	57.449	65.494	32.354	26.044	33.243	75.129	39.373	85.235	23.327	31.359	24.894
chr07_06580T	2.68	1.377	4.249	3.108	1.313	2.083	3.375	3.34	6.921	1.725	1.72	2.788
chr01_03440T	51.632	47.109	51.209	75.842	54.773	63.473	40.286	41.787	56.127	32.579	31.464	44.666
chr13_01040T	526.349	645.261	541.107	620.226	931.854	739.308	676.476	741.886	357.748	792.959	1004.28	759.007
chr02_07770T	21.54	22.418	21.974	19.402	21.22	23.145	25.52	29.494	22.26	32.095	28.281	19.395
chr06_02300T	1.748	2.383	1.037	2.022	0.788	0.423	0.494	2.434	1.035	4.924	3.594	2.066
chr02_02480T	0	0	0	0	0	0	0	0	0	0	0	0
chr03_08290T	1.296	0.59	2.575	0.599	2.344	2.537	0.751	2.617	1.044	0	1.481	0
chr12_00590T	75.705	84.73	61.445	66.801	78.376	66.196	96.213	86.059	86.103	56.522	81.241	90.322
chr12_00270T	4.438	6.46	5.041	12.667	6.603	15.09	3.828	5.245	8.751	4.772	2.667	4.52
chr04_09310T	6.568	6.689	7.589	12.149	12.584	13.109	10.342	12.629	13.574	3.995	5.219	3.089
chr01_08710T	110.676	113.881	125.193	281.131	243.783	228.541	203.282	181.874	226.514	185.85	152.485	169.224
chr03_09540T	141.798	165.154	139.851	169.024	117.189	151.185	138.629	148.642	161.442	104.094	90.875	119.758
chr10_02090T	24.211	15.455	17.807	14.11	11.34	11.851	12.698	4.99	12.733	20.694	9.711	17.35
chr02_00500T	0	0	0	0	0	0	0	0	0	0	0	0
chr03_06450T	139.353	186.752	180.496	173.098	162.664	156.29	205.958	217.092	203.394	127.391	225.305	129.337
chr02_08530T	0	0	0	0	0	0	0	0	0	0	0	0
chr04_04140T	56.01	44.792	57.178	41.73	53.985	32.221	58.304	46.268	46.877	26.778	49.557	25.411
chr09_01840T	24.201	27.948	28.534	40.288	33.076	37.719	27.372	38.029	27.389	37.009	59.373	47.583
chr10_04770T	10.338	1.76	3.085	5.983	3.511	3.796	5.238	2.098	2.079	5.832	1.481	1.84
chr08_01510T	0	0	0	0	0	0	0	0	0	0	0	0
chr08_01720T	7.069	5.006	4.386	5.099	4.989	3.084	0.926	2.587	5.775	0.888	4.272	4.499
chr08_03870T	0	0	0	0	0	0	0	0	0	0	0	0
chr02_04630T	36.11	40.901	39.972	37.251	43.841	46.878	36.715	38.772	39.55	29.421	26.762	31.072
chr09_01920T	166.735	145.294	120.097	106.297	158.162	136.456	63.099	86.527	53.373	153.785	89.642	71.476
chr03_05500T	16.425	12.69	10.154	11.113	16.426	11.356	15.024	14.319	11.403	14.176	18.657	10.332
chr05_01150T	2111.71	4914.85	1407.09	1671.67	3238.25	2531.89	1326.03	1594.46	939.579	5629.38	3363.08	7092.62
chr07_06930T	20.961	20.417	14.631	16.568	23.107	24.537	29.183	35.208	27.204	9.797	16.162	11.613
chr06_00050T	22.659	26.44	22.766	21.82	28.631	22.144	31.817	30.777	30.3	27.837	43.325	32.88
chr01_05240T	55.5	57.799	57.187	47.754	35.332	45.846	44.999	47.246	54.649	37.382	41.672	41.846
chr03_00920T	74.389	82.654	85.621	65.328	62.854	69.043	95.843	78.155	87.665	37.13	49.863	50.564
chr05_07490T	0	0	0	0	0	0	0	0	0	0	0	0
chr05_00320T	95.016	93.081	79.834	73.881	88.685	101.172	59.024	49.079	58.225	62.757	45.122	64.05
chr08_05700T	0	0	0	0	0	0	0	0	0	0	0	0
chr10_02870T	0	0	0	0	0	0	0	0	0	0	0	0
chr11_03370T	45.26	48.453	37.57	34.518	41.079	36.842	47.983	47.46	54.593	21.501	33.003	23.334
chr04_04430T	49.697	36.889	39.389	35.656	31.831	33.717	26.261	29.525	25.883	54.342	31.053	42.093
chr03_10680T	700.398	747.938	656.464	1403.67	599.133	885.708	412.286	548.178	787.757	1026.88	936.049	1591.43
chr01_11350T	73.329	71.472	58.934	56.196	54.315	58.162	65.024	70.996	42.488	51.144	56.649	57
chr05_03650T	11.987	2.437	12.839	56.948	13.362	30.179	16.65	26.592	24.164	7.557	15.369	20.643
chr01_11180T	143.496	163.482	178.704	149.673	159.698	144.429	148.076	139.14	193.294	89.878	96.82	97.942
chr10_00350T	77.256	78.282	74.12	134.902	97.836	109.052	87.497	80.141	81.03	59.317	57.069	45.882
chr04_01200T	0	0	0	0	0	0	0	0	0	0	0	0
chr09_00800T	2.729	1.978	3.903	4.551	1.974	6.415	1.873	2.628	7.392	8.001	2.886	5.166
chr01_08480T	35.55	39.01	37.406	45.367	31.578	44.062	38.969	43.111	50.361	30.279	25.175	36.97
chr03_00210T	21.275	13.28	10.764	4.155	10.192	16.523	6.843	11.427	4.731	7.618	2.705	11.861
chr02_09030T	219.682	252.945	264.453	283.316	113.698	255.564	154.785	141.004	286.438	31.237	27.192	61.241
chr03_00450T	19.93	24.035	27.024	28.464	19.246	25.445	25.334	29.861	38.552	20.411	16.621	31.578
chr06_03040T	2.238	5.203	3.294	3.251	3.744	4.064	4.991	6.528	5.969	1.433	4.941	4.208
chr08_04550T	118.962	138.496	111.399	202.506	183.875	171.163	111.175	147.939	113.714	182.006	160.484	177.705
chr10_03890T	0	0	0	0	0	0	0	0	0	0	0	0
chr04_11710T	0	0	0	0	0	0	0	0	0	0	0	0
chr02_01590T	51.347	64.466	63.693	58.766	64.877	67.723	61.607	87.495	60.193	110.43	107.487	146.224
chr13_03060T	246.691	376.565	166.311	245.395	306.637	186.129	236.756	287.008	155.093	310.264	492.072	258.89
chr10_04410T	27.745	27.391	18.971	37.464	20.481	17.957	13.871	11.58	33.534	16.315	24.219	17.005
chr04_00050T	1.208	1.65	0	2.245	1.644	2.372	0.7	0	0	1.362	0	1.722
chr05_04050T	58.082	61.395	84.939	61.163	58.118	69.724	71.908	77.728	64.046	123.991	102.239	119.026
chr01_12020T	88.654	81.298	95.448	59.121	74.077	83.07	78.576	97.373	64.49	154.088	94.689	100.439
chr03_02890T	104.52	80.85	83.984	143.537	135.57	128.659	102.099	111.856	108.271	187.696	150.707	161.959
chr12_03910T	60.831	66.412	60.927	67.299	70.168	70.219	72.114	75.905	49.003	91.371	84.701	98.189
chr01_03650T	19.94	18.581	18.271	16.446	15.142	23.877	18.749	23.689	17.141	33.164	34.972	32.611
chr03_08170T	58.514	50.792	40.381	35.534	44.726	35.048	22.608	40.106	27.232	57.208	43.23	42.599
chr02_07000T	10.21	7.312	3.421	1.991	4.863	5.26	3.694	7.333	5.563	7.87	5.677	4.574
chr08_02500T	0	0	0	0	0	0	0	0	0	0	0	0
chr06_00080T	29.061	19.237	25.532	18.498	13.693	23.723	23.04	22.508	13.593	19.11	24.86	29.856
chr05_03600T	105.914	104.142	102.436	104.59	99.509	75.685	94.268	110.909	112.836	59.377	78.584	87.082
chr06_05050T	0	0	0	0	0	0	2.521	5.174	0	0	0	1.754
chr08_02680T	30.592	35.446	41	51.614	34.106	44.268	39.483	40.096	53.974	43.082	38.002	44.558
chr09_01900T	5.812	5.093	5.032	4.531	6.214	5.858	2.603	3.239	3.206	1.836	3.565	3.745
chr11_03450T	10.407	6.569	9.381	13.815	4.843	9.169	3.663	4.186	9.028	10.715	7.073	14.185
chr05_05790T	120.965	108.427	110.134	86.021	93.576	79.182	98.899	88.727	60.304	79.001	42.436	63.329
chr07_02220T	0	0.743	3.94	1.524	1.488	5.652	1.945	4.074	2.024	3.723	1.281	3.143
chr10_02190T	2.886	0	2.875	1.341	0.652	0.712	1.688	2.363	0.582	0	1.109	2.056
chr06_01820T	45.633	29.358	41.4	27.326	40.058	45.444	44.207	42.968	41.509	45.171	46.412	44.741
chr05_03610T	30.523	25.959	26.505	24.542	19.139	21.01	20.045	22.202	24.256	14.922	19.249	18.943
chr04_05390T	44.946	68.051	60.863	35.341	38.074	32.036	73.276	61.891	68.537	91.22	121.364	96.134
chr04_11860T	85.562	93.562	109.643	275.362	296.173	282.608	235.295	389.973	193.645	827.334	722.462	831.538
chr01_01630T	539.535	713.388	548.05	722.612	464.876	665.603	376.127	488.843	488.381	466.43	414.262	733.413
chr08_04190T	11.34	11.553	25.086	11.357	13.411	13.852	29.306	19.157	25.18	15.134	14.145	9.751
chr04_04160T	13.814	8.941	13.785	8.035	14.607	6.56	14.674	14.992	12.382	9.323	13.19	15.994
chr04_00310T	21.776	19.958	20.236	23.608	22.533	21.02	13.737	13.871	21.031	17.526	10.638	10.096
chr04_06630T	0.972	2.645	1.547	3.596	6.584	2.372	2.212	0.774	1.534	0.545	1.453	2.292
chr10_03390T	5.576	3.028	7.734	11.083	6.283	8.715	8.994	6.325	11.671	8.465	9.204	10.741
chr13_02710T	0	0	0	0	0	0	0	0	0	0	0	0
chr07_05330T	39.811	35.25	43.702	33.004	46.01	32.562	50.689	43.946	40.021	128.612	95.558	92.733
chr07_05100T	11.055	32.135	17.861	15.461	16.893	18.225	50.833	21.744	13.353	23.125	23.942	39.866
chr04_11380T	22.218	18.909	20.564	18.061	15.483	21.732	18.841	23.047	20.218	23.478	20.874	24.076
chr04_08790T	0	0	0	0	0	0	0	0	0	0	0	0
chr02_10670T	30.602	34.889	31.455	19.717	20.17	19.783	22.124	15.521	19.063	35.929	25.615	29.415
chr06_04960T	0	14.832	0	0	0	8.004	0	0	0	0	0	0
chr05_06530T	122.005	125.347	120.088	157.749	144.731	168.575	83.32	99.135	85.512	93.692	68.883	90.699
chr13_03730T	2.209	2.59	2.966	3.058	3.375	6.25	2.439	1.711	2.55	6.689	5.142	6.415
chr05_03050T	13.126	13.641	13.457	14.516	17.914	17.854	12.883	13.841	12.715	14.045	14.872	20.783
chr05_05510T	3.672	10.22	6.014	3.444	0	3.672	10.856	11.152	7.457	0	7.159	0
chr07_06420T	40.41	36.66	36.696	26.269	26.073	24.486	24.069	25.339	16.374	18.968	15.512	19.545
chr03_02320T	102.517	97.398	75.84	66.466	92.263	77.088	69.253	105.541	72.372	68.922	71.272	49.692
chr04_09370T	43.404	51.328	46.896	60.046	52.439	49.663	44.412	48.305	50.61	32.418	25.261	34.57
chr01_09280T	41.922	46.431	63.32	44.788	61.288	71.714	85.748	80.07	62.854	146.178	160.704	121.62
chr02_05350T	0	0	0	0	0	0	0	0	0	0	0	0
chr02_10530T	3.731	2.11	2.22	1.727	1.264	1.826	3.18	2.974	1.839	0.525	1.749	0.883
chr02_10750T	128.416	122.702	212.37	70.722	92.468	74.767	145.565	154.865	178.102	67.186	58.933	56.828
chr01_04090T	25.801	17.718	14.313	26.838	29.837	25.393	13.779	14.391	18.352	19.755	10.026	11.29
chr08_03310T	0	0	0	0	0	0	0	0	0	0	0	0
chr01_04840T	762.358	1161.69	863.011	1039.71	659.556	837.623	822.731	876.045	1328.39	669.755	1130.41	1179.26
chr05_07570T	19.586	18.341	29.963	23.933	19.878	20.463	21.414	24.198	29.348	17.707	8.545	16.478
chr01_07190T	9.926	11.761	12.538	22.501	16.611	17.782	4.97	3.687	6.755	13.54	6.213	8.869
chr10_05270T	0	0	0	0	0	0	0	0	0	0	0	0
chr08_01290T	0	0	0	0	0	0	0	0	0	0	0	0
chr09_04650T	0	0	0	0	0	0	0	0	0	0	0	0
chr01_09150T	552.622	426.822	642.825	139.839	113.338	147.1	1410.79	858.61	681.287	112.024	177.545	233.651
chr06_03140T	40.665	39.523	39.344	61.295	31.218	39.926	43.754	42.489	49.326	31.056	34.398	38.122
chr03_08180T	98.423	109.116	98.387	107.211	117.617	98.593	68.018	87.871	86.833	128.672	155.208	150.712
chr04_11110T	89.95	85.638	108.15	61.305	68.796	71.591	108.963	113.832	92.877	66.157	70.727	64.19
chr08_01200T	0	0	0	0	0	0	0	0	0	0	0	0
chr12_04350T	3.24	0	0	0	9.025	0	18.738	0	0	0	0	0
chr02_00860T	61.881	52.476	54.312	49.512	42.198	47.672	60.897	56.198	38.274	121.942	96.61	114.775
chr08_00920T	0	0	0	0	0	0	0	0	0	0	0	0
chr04_11550T	89.99	120.33	107.486	139.017	71.782	103.203	55.886	67.604	108.244	73.785	93.484	141.284
chr04_12380T	3.397	3.76	3.294	8.736	4.094	7.024	0.422	2.689	0.887	13.601	5.878	8.535
chr01_05300T	33.194	33.392	39.462	33.858	20.9	27.291	35.11	36.44	41	21.319	19.096	23.743
chr11_02990T	0	0	0	0	0	0	0	0	0	0	0	0
chr04_00170T	103.116	73.221	91.29	96.088	98.108	83.4	65.271	72.045	57.707	112.69	95.186	111.869
chr03_04090T	43.777	32.047	36.551	24.4	24.556	36.698	30.829	41.573	19.017	31.59	29.237	27.768
chr01_01030T	9.091	8.23	10.491	23.395	16.922	22.598	10.033	8.596	10.95	13.994	13.658	17.791
chr06_01170T	0	0	0	0	0	0	0	0	0	0	0	0
chr10_03300T	118.706	92.731	129.551	82.993	82.48	109.619	89.216	135.626	140.161	34.698	44.864	65.008
chr13_02940T	1.325	0.601	0.564	0.894	1.43	0.753	1.327	1.538	0.776	1.685	1.233	1.109
chr11_00570T	0	0	0	1.077	0.097	0	0.515	0	0.176	0.404	0.172	0.431
chr11_02920T	20.126	12.69	14.686	9.447	11.242	12.119	21.085	18.892	20.514	17.667	22.604	15.272
chr05_00790T	17.476	17.226	17.67	21.393	23.963	23.413	21.064	18.179	18.167	10.261	9.969	14.541
chr04_08670T	6.077	6.788	8.344	11.225	9.327	15.007	12.976	7.75	7.402	12.844	10.762	16.23
chr01_09790T	56.992	94.699	66.95	49.735	110.45	36.708	98.158	159.458	109.565	146.107	303.507	269.943
chr02_01830T	10.299	14.614	8.253	3.19	7.284	11.253	9.807	1.955	12.613	7.779	8.315	11.021
chr01_07470T	109.36	123.86	96.167	105.545	81.731	96.994	64.18	80.233	76.373	126.533	110.373	200.167
chr01_00250T	2.396	1.082	4.122	2.215	4.688	2.341	3.602	4.42	3.761	3.148	0.889	0
chr02_01610T	1.846	0	0	0	0	0	0	0	1.673	0	1.596	0
chr03_07260T	298.361	357.164	303.633	375.746	417.797	426.356	268.265	262.748	251.482	293.939	279.459	283.3
chr12_01990T	144.203	114.242	127.231	156.438	189.069	128.793	244.618	329.62	212.459	387.046	308.228	282.18
chr01_02000T	1.816	3.323	2.93	1.686	0	1.795	2.377	3.279	4.907	4.127	4.693	1.776
chr09_02510T	7.677	5.64	7.024	6.227	6.963	7.302	8.376	10.113	8.104	4.722	5.974	6.264
chr02_04430T	46.575	50.115	43.984	51.98	50.377	42.257	51.317	46.248	46.924	38.34	47.722	37.993
chr01_08940T	21.246	20.778	20.309	24.624	25.432	28.55	24.326	17.904	19.507	27.302	29.065	30.437
chr11_00900T	8.708	6.656	8.198	23.161	8.101	13.573	5.444	8.097	10.969	6.124	7.981	10.483
chr02_09000T	24.78	27.38	28.671	20.581	29.088	27.415	24.449	26.082	27.149	49.661	52.348	63.124
chr11_02250T	9.464	2.153	4.741	6.593	4.308	5.817	11.638	4.043	8.049	2.684	6.71	3.423
chr03_08680T	0	0	0	0	0	0	0	0	0	0	0	0
chr01_03960T	28.471	38.835	32.993	46.962	37.792	43.608	35.45	26.622	41.758	36.736	44.252	46.054
chr01_11220T	7.344	7.815	5.314	9.153	6.623	6.56	7.131	4.013	6.468	7.9	6.585	9.31
chr13_02650T	0	0	0	0	0	0	0	0	0	0	0	0
chr06_03480T	8.1	2.459	3.594	1.666	1.634	2.651	6.442	2.251	0.748	2.038	4.244	0.861
chr10_05080T	7.923	7.815	7.507	13.531	9.288	11.603	11.422	8.331	9.897	7.951	8.831	8.643
chr02_04100T	50.463	60.017	67.26	55.129	56.251	49.333	64.458	69.662	56.977	58.297	55.32	57.829
chr10_00120T	1.109	2.678	3.23	0.345	1.673	1.444	3.735	6.426	3.474	2.078	2.189	2.088
chr01_05220T	10.75	12.712	11.01	11.398	12.137	13.584	13.83	13.403	12.179	7.244	12.129	10.461
chr12_00780T	72.789	108.449	53.729	22.247	150.897	20.515	17.298	38.823	6.949	433.791	146.425	268.641
chr08_00700T	0	0	0	0	0	0	0	0	0	0	0	0
chr05_01470T	41.136	41.327	47.133	53.687	53.012	42.752	28.092	38.854	22.029	59.75	36.09	56.774
chr03_01390T	25.683	29.118	33.311	16.731	21.182	15.719	36.52	33.038	33.783	19.634	31.369	21.009
chr07_00870T	0	0	0	0	0	0	0	0	0	0	0	0
chr09_01460T	122.182	154.913	131.881	74.359	151.685	76.294	126.384	130.178	71.208	128.955	104.619	108.64
chr02_10270T	20.185	7.443	6.524	5.841	11.417	3.094	11.669	14.818	2.024	11.381	8.172	4.187
chr05_03020T	176.376	181.648	173.527	171.249	212.808	158.168	178.318	207.019	190.743	196.06	192.121	175.951
chr07_05810T	214.969	225.062	273.015	255.868	252.078	250.871	268.594	284.024	280.913	146.904	161.593	165.36
chr12_00960T	3.858	1.53	3.057	1.564	1.955	2.125	3.735	3.575	2.236	15.175	11.097	9.052
chr02_05730T	267.769	301.65	278.684	221.36	262.086	252.356	318.409	259.082	244.985	195.001	296.166	295.408
chr01_05260T	199.988	208.536	195.555	240.549	249.822	234.709	187.415	201.683	166.903	168.264	202.137	187.898
chr05_07520T	0	0	0	0	0	0	0	0	0	0	0	0
chr10_05130T	56.383	70.915	54.266	82.262	41.361	71.621	59.817	57.552	72.132	81.514	44.616	110.029
chr03_04340T	72.838	48.814	108.578	31.653	42.791	43.732	149.084	133.895	103.088	31.631	59.535	31.245
chr13_02580T	10.014	8.526	8.644	5.211	7.031	7.23	10.362	10.307	6.357	13.742	13.658	13.4
chr11_02780T	62.637	81.331	42.228	79.733	81.031	65.474	68.111	95.357	40.085	109.532	99.859	94.896
chr04_03480T	556.136	802.72	548.532	562.019	441.604	623.192	531.467	715.06	713.112	551.465	542.804	686.917
chr04_01610T	1.286	1.017	0.764	1.554	1.303	1.485	2.274	2.342	1.46	4.591	1.959	5.769
chr10_01080T	108.977	134.31	124.228	173.646	144.391	162.242	119.963	114.677	141.51	117.564	140.442	170.107
chr10_04860T	29.002	28.91	26.314	24.776	37.374	29.591	32.949	29.616	24.682	32.993	36.53	29.243
chr04_02900T	13.794	19.314	13.184	7.832	13.576	12.264	17.514	18.475	16.347	10.937	14.776	8.556
chr01_07460T	35.216	33.654	33.411	46.413	47.498	43.639	34.853	43.406	35.262	42.396	56.544	40.641
chr01_11580T	0	0	0	0	0	0	0	0	0	0	0	0
chr06_01410T	0.403	4.339	1.265	1.473	2.519	2.341	2.254	1.579	1.876	1.352	2.37	3.39
chr04_06270T	13.49	14.614	16.633	11.154	11.301	13.326	16.526	14.798	15.737	16.728	15.675	12.184
chr03_11340T	38.672	33.184	30.6	37.169	26.141	34.026	34.318	39.831	39.115	34.991	31.952	48.508
chr11_01250T	23.288	22.647	22.929	41.07	33.085	43.443	34.328	29.871	30.512	31.247	21.801	23.097
chr10_00980T	1.571	0	0.628	0	0	0.774	0	0	0.638	0	0.612	0
chr01_08490T	69.205	72.084	96.449	73.048	77.676	76.098	170.025	157.238	151.12	87.275	127.376	95.531
chr03_07950T	139.599	127.609	130.898	84.741	110.002	97.644	201.338	153.133	156.332	39.178	89.661	52.232
chr13_03110T	36.375	35.359	39.69	27.468	28.213	28.776	40.018	35.289	50.361	23.045	28.042	26.111
chr01_03670T	295.475	315.291	262.715	292.072	215.502	294.779	209.487	218.293	306.638	227.459	195.724	313.985
chr01_04600T	46.477	38.758	50.809	120.904	112.57	112.806	78.432	82.657	78.887	100.421	77.236	73.273
chr01_11340T	21.216	28.877	27.461	28.525	21.114	24.702	25.767	20.542	31.436	31.59	41.72	40.339
chr06_06110T	48.598	25.872	30.2	33.949	19.626	22.268	9.518	14.187	15.912	13.379	8.029	24.625
chr12_03280T	259.336	224.243	204.036	215.367	180.335	192.431	169.263	198.597	208.347	176.244	210.902	242.207
chr05_03980T	57.316	68.466	53.184	50.131	67.104	42.051	43.394	46.604	33.534	59.619	49.519	48.11
chr12_03510T	22.335	23.369	25.696	22.734	23.409	14.997	19.767	19.605	16.735	26.061	32.018	23.205
chr05_04840T	212.8	217.236	206.674	68.66	219.1	141.046	348.127	457.434	200.501	159.072	302.312	130.65
chr08_02910T	0	0	0	0	0	0	0	0	0	0	0	0
chr10_02130T	33.577	36.059	34.758	41.69	30.615	31.623	32.136	32.376	37.822	33.407	40.324	33.559
chr07_01240T	0	0	0	0	0	0	0	0	0	0	0	0
chr05_01220T	119.826	126.134	140.461	175.241	112.531	153.846	130.13	130.921	188.507	97.758	126.468	125.107
chr01_05590T	6.411	6.777	7.061	6.918	5.456	8.004	6.39	9.268	8.067	27.232	17.376	26.81
chr02_02700T	42.334	62.706	53.557	49.583	46.438	43.237	49.064	51.513	42.793	56.744	68.262	71.433
chr07_05230T	2.788	2.525	3.594	2.255	2.208	5.116	2.737	2.75	3.539	2.744	4.129	4.273
chr02_10120T	0	0	0	0	0	0	0	0	0	0	0	0
chr10_02670T	82.999	67.975	69.771	23.405	64.488	35.965	88.228	88.829	28.803	70.819	58.618	78.558
chr10_00060T	0	0.94	0	0	0.934	0	0	0	0.869	0	0	0.99
chr08_00320T	35.982	43.633	41.273	49.085	43.044	51.849	54.641	50.097	63.492	41.962	57.633	74.533
chr09_02760T	8.767	11.094	8.144	13.358	8.412	9.272	6.678	4.878	7.494	9.837	9.806	9.342
chr09_04410T	0	0	0.291	0	0	0	0	0	0	0	0	0
chr01_01490T	6.401	7.695	8.18	16.121	8.13	11.046	9.076	5.326	12.946	7.184	9.137	13.841
chr02_09420T	0	0	0	0	0	0	0	0	0	0	0	0
chr02_09620T	0	0	0	0	0	0	0	0	0	0	0	0
chr01_03350T	4837.13	4942.24	3673.92	3359.01	4637.18	3353.6	2709.97	3114.29	1829.41	3778.37	2551.48	3375.92
chr08_06600T	817.721	859.021	669.066	658.452	987.735	798.821	774.717	902.719	342.593	989.221	943.944	574.833
chr03_00530T	5.164	12.613	11.21	12.251	7.693	14.491	5.217	8.748	17.677	11.361	9.5	10.957
chr08_02440T	5.105	4.831	5.259	6.867	3.55	3.93	6.658	7.72	8.058	7.557	6.834	7.157
chr12_00860T	0	1.661	2.693	0.965	1.887	2.042	4.065	2.862	2.024	2.936	2.103	1.959
chr04_04820T	36.385	35.851	41.764	46.291	50.912	47.239	45.071	50.413	57.855	27.494	29.505	29.813
chr11_00760T	0	0	0	5.018	6.088	9.53	0	0	1.904	1.08	8.459	8.61
chr07_04500T	1.62	1.476	1.838	2.794	2.509	2.269	3.344	2.892	1.608	5.741	7.283	8.933
chr10_01310T	61.93	65.625	41.473	42.441	53.596	34.666	36.962	30.747	29.265	60.245	54.03	50.08
chr06_00270T	3.996	3.465	4.267	5.79	1.877	5.271	5.742	7.414	10.405	5.277	5.926	7.491
chr03_00630T	3.259	3.804	4.813	7.761	5.893	7.302	5.289	4.461	4.787	8.405	3.842	5.726
chr08_03560T	68.724	73.276	49.444	41.791	63.924	34.872	62.328	70.222	43.375	48.601	65.232	39.844
chr04_01740T	14.952	20.8	18.762	36.986	17.564	44.557	8.963	17.538	17.104	30.904	21.849	31.094
chr01_12430T	0	0	0	0	0	0	0	0	5.304	0	0	5.22
chr01_12360T	19.753	15.63	18.516	43.6	23.798	30.251	7.512	10.134	10.848	53.061	25.137	35.442
chr02_07120T	89.646	80.402	98.187	76.716	75.857	69.775	131.776	133.437	112.624	107.424	113.259	100.525
chr08_03020T	23.926	20.057	22.957	16.873	19.12	9.407	14.931	21.632	9.555	28.15	14.384	22.01
chr06_02590T	91.217	60.269	72.219	30.861	40.194	25.878	54.116	44.2	66.837	40.136	30.614	39.823
chr03_06380T	247.191	246.529	235.836	271.288	275.808	275.862	277.042	225.453	268.262	277.655	287.345	266.467
chr02_00050T	9.386	5.509	5.314	6.095	7.187	7.674	3.89	6.162	5.812	3.985	5.4	3.799
chr07_00100T	25.664	21.576	23.348	57.527	44.26	61.338	59.117	59.854	73.943	70.94	67.793	75.028
chr01_00230T	115.663	81.014	142.008	109.547	65.5	87.402	106.308	109.055	234.645	122.467	77.991	104.916
chr05_06220T	62.372	68.576	79.452	92.034	88.091	91.363	82.455	43.488	72.335	89.04	102.641	85.769
chr10_02860T	0	0	0	0	0	0	0	0	0	0	0	0
chr08_02810T	6.499	5.88	6.069	5.8	5.446	5.477	5.145	5.326	4.768	7.789	5.83	8.212
chr11_00830T	29.699	25.281	31.719	31.877	23.72	34.47	21.218	21.011	23.369	26.717	21.046	25.712
chr02_07180T	21.039	29.61	29.462	28.809	22.105	31.015	54.116	57.624	51.525	28.664	41.213	40.888
chr09_01020T	69.794	92.436	109.688	92.888	71.84	102.646	121.589	96.324	141.63	63.383	85.81	78.44
chr12_01480T	0	0	0	0	0	2.135	1.317	0.917	0	2.462	0	1.044
chr06_01620T	0	0	0	0	0	0	0	0	0	0	0.354	0
chr13_03850T	0.481	0.284	0.51	1.178	0.72	2.187	0.35	0	0.979	0.898	0.344	0
chr02_10020T	0	0	0	0	0	0	0	0	0	0	0	0
chr05_07050T	12.851	20.975	43.875	2.773	6.574	8.798	37.775	34.688	41.139	9.646	19.163	14.95
chr06_01390T	19.842	17.925	21.201	27.184	29.049	33.985	25.365	21.958	22.27	21.814	22.423	16.747
chr08_02600T	4.055	1.41	1.856	1.3	1.682	2.135	2.058	0.845	1.192	0.706	1.128	0.581
chr02_07600T	0	0	1.165	2.722	3.102	0.959	1.111	2.353	1.941	0	0.363	1.388
chr08_03880T	0	0	0	0	0	0	0	0	0	0	0	0
chr05_02420T	0	0.415	0	0.427	0	0	0	0	0.36	0.515	0	0.431
chr02_01650T	0	0	0	0	0	0	0	0	0	0	0	0
chr12_00090T	0.736	1.486	0.582	1.686	0.827	0.897	0.803	0.855	1.266	1.846	0.401	0.517
chr03_02710T	18.781	17.543	13.03	10.311	19.324	10.902	11.443	11.508	10.026	14.186	17.472	8.826
chr05_05050T	668.559	580.773	498.597	342.183	524.872	410.803	674.84	737.832	362.913	374.292	503.178	328.934
chr04_12100T	118.706	92.13	79.798	104.844	145.49	117.086	84.091	99.359	96.323	49.55	62.995	73.155
chr07_05420T	0.815	2.219	1.947	4.155	7.372	4.394	1.379	2.587	1.284	15.165	18.838	18.48
chr04_06100T	143.614	108.438	144.51	146.473	147.153	134.94	214.777	155.221	115.174	77.891	103.224	94.336
chr02_02760T	15.198	25.686	21.665	12.617	27.474	17.452	16.773	15.124	18.333	8.859	12.635	11.904
chr03_06430T	22.708	26.134	25.796	25.792	23.263	27.167	23.575	16.692	19.784	20.855	19.937	23.689
chr06_02220T	18.006	19.674	18.744	23.567	23.827	24.496	16.866	13.393	25.606	10.685	12.224	15.262
chr01_05030T	22.306	24.593	25.741	27.966	22.407	24.857	23.863	19.799	19.359	22.026	14.155	20.105
chr10_00580T	11.722	13.116	13.466	17.615	12.886	15.801	11.155	13.739	13.454	31.53	25.156	26.509
chr03_00990T	61.626	91.78	104.693	91.679	115.225	138.241	177.022	149.935	211.119	100.896	155.237	202.342
chr11_00090T	101.555	123.237	118.432	109.1	126.117	109.97	210.197	210.614	174.739	347.232	339.052	242.282
chr08_02220T	2.15	1.301	0.282	2.316	0.973	1.052	0	1.976	0.277	0	0.526	0.678
chr01_03070T	2.562	1.738	2.029	2.763	1.439	2.496	0.936	1.477	1.053	1.554	2.686	2.497
chr01_04320T	17.466	21.303	15.195	19.707	22.203	18.174	13.13	14.034	8.695	30.753	11.957	29.975
chr01_03820T	279.109	420.493	320.548	526.242	320.272	425.48	257.717	284.003	369.936	235.319	299.502	404.565
chr07_01510T	24.319	26.746	28.917	42.563	33.931	41.597	21.28	26.765	39.106	42.316	22.958	35.905
chr12_00020T	0	0	0	0	0	0	0	0	0	0	0	0
chr13_00530T	46.232	49.984	50.135	213.091	136.095	222.322	48.343	48.794	116.736	67.57	64.419	71.756
chr05_03950T	34.558	39.37	32.593	39.658	44.717	39.266	35.655	36.511	45.168	28.301	46.671	38.413
chr07_04710T	6.637	6.012	3.403	4.327	4.581	3.053	1.76	4.939	2.144	4.389	6.662	6.253
chr04_05840T	69.902	79.801	83.374	91.872	94.529	107.205	119.418	76.2	125.431	56.945	77.036	56.57
chr07_06900T	68.224	69.428	68.151	51.218	64.799	47.765	58.829	55.118	42.867	64.694	63.817	69.894
chr08_03750T	0	0	0	0	0	0	0	0	0.333	0	0	0
chr01_00450T	4.555	0	0	0	6.292	0	3.097	0	0	0	0	0
chr01_07660T	459.628	555.317	390.128	491.185	454.15	379.582	346.223	317.419	334.249	281.822	356.896	460.316
chr03_00970T	17.711	20.188	16.897	19.89	18.935	18.627	17.493	15.073	16.615	20.936	23.388	23.032
chr13_03630T	88.487	91.89	111.408	85.868	87.313	101.45	143.219	153.622	141.371	78.275	114.674	85.08
chr03_01870T	36.306	37.283	48.143	26.483	25.48	30.551	45.174	38.976	50.962	16.537	20.081	18.361
chr07_00140T	5.331	8.569	8.125	2.367	5.154	2.31	4.785	7.506	9.259	3.108	4.158	4.628
chr10_00830T	89.99	99.923	77.451	48.516	94.743	67.393	92.612	115.481	90.539	134.807	158.057	104.195
chr02_11030T	0.353	0.317	0.282	0	0	0.351	0	0.275	0	0	0	0
chr04_09570T	1.689	1.246	2.666	2.692	2.616	1.949	2.182	1.894	4.343	1.715	1.223	1.722
chr09_03610T	0	0	0	0	0	0	0	0	0	0	0	0
chr02_07160T	60.183	48.595	54.039	68.437	53.187	63.597	60.074	43.294	59.777	50.599	58.58	73.155
chr08_04330T	2.631	2.405	5.277	4.886	0	1.3	0	2.281	2.273	4.48	1.08	1.27
chr03_06050T	2.229	2.055	1.811	0	0	0	0	0	0	0	3.986	0
chr10_01410T	10.898	8.241	5.778	11.773	11.505	12.46	6.977	5.377	6.311	6.831	9.663	3.444
chr04_04440T	36.375	42.912	37.188	22.562	23.049	26.373	43.394	40.789	37.507	26.899	28.444	23.119
chr07_06000T	5.94	8.613	9.117	7.324	3.219	8.138	5.351	6.589	7.457	5.347	6.767	3.358
chr07_02180T	0.432	0.393	0	0.792	0	0.835	0.484	0.336	0.333	0	0.315	0.807
chr11_01720T	29.885	33.02	35.495	83.054	75.341	75.654	34.225	23.353	47.302	19.836	22.289	22.193
chr01_03760T	91.05	98.732	114.775	101.207	109.555	104.183	133.422	111.133	123.204	185.164	187.992	210.102
chr02_01950T	16.513	8.427	10.709	11.377	18.945	7.333	20.086	30.614	4.195	8.102	5.964	5.08
chr10_02080T	77.884	96.502	100.08	108.958	118.609	97.211	103.005	75.589	79.025	84.964	79.74	63.565
chr06_00950T	174.481	228.724	199.45	244.054	197.452	239.825	257.46	264.571	330.765	144.392	233.926	197.692
chr08_05860T	0	0	0	0	0	0	0	0	0	0	0	0
chr03_00030T	0	0	0	0	0	0	0	0	0	0	0	0
chr08_00400T	0	0	0	0	0	0	0	0	0	0	0	0
chr07_00620T	0	0	0	0.833	0	0	2.151	0.754	0.748	1.019	0	1.722
chr01_02510T	78.493	68.936	47.506	43.6	43.939	34.717	82.61	84.307	43.412	69.608	59.421	61.779
chr01_07900T	42.766	50.344	46.787	47.084	45.767	48.621	59.796	41.644	64.194	33.739	48.104	40.877
chr01_00950T	29.335	33.938	36.168	40.237	23.642	32.593	43.219	38.08	50.86	75.056	91.554	89.181
chr04_02780T	32.183	38.135	35.504	32.11	29.74	36.017	24.357	24.534	33.552	30.067	28.31	31.847
chr01_08590T	589.389	770.586	659.039	635.586	539.041	585.566	674.017	680.392	879.737	490.807	631.204	641.821
chr09_03630T	0	0	0	0	0	0	0	0	0	0	0	0
chr10_05170T	11.447	7.629	9.736	11.316	9.686	5.993	17.915	7.516	13.066	12.925	8.86	13.088
chr04_11980T	0	0	0	0	0	0	0	0	0	0	0	0
chr01_06930T	23.896	31.676	28.462	340.893	200.34	329.991	32.754	28.618	83.294	16.274	22.833	26.444
chr07_07180T	162.788	102.623	95.849	118.649	129.307	77.377	111.906	91.721	87.443	125.01	133.617	146.256
chr01_12520T	0	0	0	0	0	0	0	0	0	0	0	0
chr01_00640T	5.4	8.198	4.313	97.662	93.11	83.957	25.746	46.431	96.73	89.555	35.373	50.79
chr06_04460T	39.929	47.317	47.961	60.188	44.911	44.836	50.833	52.745	85.771	23.115	50.771	52.544
chr03_03420T	26.606	27.664	28.471	42.157	37.355	41.215	39.7	23.862	41.582	17.536	24.172	22.763
chr04_07900T	31.957	31.839	29.444	21.17	29.205	22.01	33.34	38.731	45.205	21.763	21.4	18.598
chr05_04470T	22.483	33.075	24.858	18.397	20.89	17.39	31.107	32.305	16.809	42.366	26.838	27.467
chr04_12090T	3.554	0.536	2.357	1.646	0	2.321	0.679	0.957	1.894	0.666	0.449	2.239
chr04_05580T	726.091	701.015	655.299	768.873	1030.83	914.845	683.885	706.607	794.567	53.243	92.997	76.621
chr03_00760T	55.009	38.168	50.545	49.603	56.504	52.437	55.083	69.59	46.674	91.078	79.463	80.216
chr01_12390T	77.963	97.748	79.925	115.551	95.385	109.444	116.948	110.695	131.179	50.185	91.105	54.535
chr01_10770T	0	0	0	0	0	0	0	0	0	0	0	0
chr09_02270T	0	0	0	0	0	0	0	0	0	0	0	0
chr04_11100T	165.105	166.346	190.969	214.036	142.883	168.688	254.445	151.962	323.318	147.57	144.074	166.534
chr07_00280T	274.504	313.061	307.991	317.305	260.248	273.15	236.262	248.928	286.586	214.696	231.843	278.349
chr01_10570T	20.519	24.484	28.443	24.349	24.79	23.919	22.196	20.532	21.42	19.907	20.253	20.557
chr10_05030T	29.139	27.697	22.702	32.547	25.383	23.021	40.091	42.041	39.023	49.388	52.874	58.561
chr04_00740T	19.694	13.728	15.441	18.204	18.274	16.162	11.299	11.325	12.576	12.834	11.46	12.926
chr03_00800T	7.275	5.257	10.145	9.163	7.615	12.779	13.038	12.456	13.639	5.791	7.637	9.278
chr04_10840T	34.765	35.228	41.974	34.67	33.98	30.922	73.832	62.553	62.568	25.486	27.316	27.036
chr05_02140T	2.562	2.11	3.685	1.077	2.723	3.187	2.058	4.542	3.77	3.4	2.886	3.272
chr11_00410T	15.777	14.515	22.183	63.063	52.079	60.699	36.427	26.836	85.651	84.964	37.438	64.76
chr04_04420T	44.926	34.823	36.987	57.334	59.382	49.116	65.507	45.83	47.293	60.699	39.215	35.754
chr03_06340T	22.316	17.007	19.144	16.528	16.533	14.852	22.258	25.93	23.942	13.57	25.347	17.274
chr03_09780T	12.321	10.679	9.809	19.717	18.75	26.342	9.004	10.368	14.757	14.529	13.142	12.732
chr01_05090T	32.723	39.731	30.099	68.467	69.983	62.174	33.577	30.248	42.645	19.18	28.855	27.585
chr04_10460T	7.442	5.203	7.743	5.831	5.699	8.973	6.575	4.614	9.148	10.967	2.6	8.675
chr04_02430T	17.623	19.324	17.843	20.164	14.957	17.297	19.911	12.293	27.74	9.121	11.823	12.797
chr02_06980T	113.061	125.5	130.306	146.595	156.829	156.29	171.939	189.349	202.996	248.627	303.43	261.817
chr11_00520T	1.885	0.339	0.901	1.402	0.34	0.371	0	0.896	0.591	2.129	1.395	1.776
chr04_07860T	59.152	77.385	72.819	50.853	54.053	57.44	87.806	77.84	81.64	94.751	118.373	75.695
chr12_03680T	14.56	10.821	18.416	11.448	9.784	12.099	16.331	16.234	19.257	9.767	8.87	7.136
[truncated: 8,049 more rows]
